# Supplementary material for: Tubular lysosome induction couples animal starvation to healthy aging
Source: Nat Aging. 2023 Aug 14;3(9):1091–106. doi: 10.1038/s43587-023-00470-6 (PMC10501908; doi:10.1038/s43587-023-00470-6)
Supplement: Supplementary file 2 — C. elegans strains used in this study. [file 43587_2023_470_MOESM2_ESM.xlsx]

## Sheet: Sheet1
Strain name	Genotype	Source
Bristol N2	Wild-type	Lab stock
DA1116	eat-2(ad1116) II	CGC
RB1678	spin-1(ok2087) V	CGC
RB1702	spin-2(ok2121) IV	CGC
RB1778	spin-3(ok2286) X	CGC
GF66	dgEx66(Pvha-6::Q82::yfp + rol-6(su1006))	CGC
PD4251	ccIs4251(Pmyo-3::gfp::NLS + Pmyo-3::mito::gfp + dpy-20(+)) I; dpy-20(e1282) IV	CGC
AM140	rmIs132(Punc-54::Q35::yfp)	CGC
CB369	unc-51(e369) V	CGC
COP2331	spin-1(knu1010[spin-1::mCherry::loxP::HygR::loxP]) V	this study (by In Vivo Biosystems)
COP2341	spin-2(knu1018[spin-2::mCherry::loxP::HygR::loxP]) IV	this study (by In Vivo Biosystems)
COP2343	spin-3(knu1020[spin-3::mCherry::loxP::HygR::loxP]) X	this study (by In Vivo Biosystems)
KAB12	louEx12(Pges-1::dSVIP::gfp::unc-54 UTR + Pges-1::spin-1::mCherry::unc-54 UTR)	this study
KAB37	louIs4(Pges-1::spin-1::mCherry::unc-54 UTR) X	Dolese et al., Autophagy 2022
KAB58	louIs5(Pges-1::dSVIP::unc-54 UTR + Podr-1::rfp)	this study
KAB62	spin-1(knu1010[spin-1::mCherry::loxP::HygR::loxP]) V; louIs5(Pges-1::dSVIP::unc-54 UTR + Podr-1::rfp)	this study
KAB63	eat-2(ad1116) II; spin-1(knu1010[spin-1::mCherry::loxP::HygR::loxP]) V	this study
KAB67	spin-2(ok2121) IV; spin-1(ok2087) V	this study
KAB69	eat-2(ad1116) II; spin-1(ok2087) V	this study
KAB70	eat-2(ad1116) II; spin-2(ok2121) IV; spin-1(ok2087) V	this study
KAB71	louIs5(Pges-1::dSVIP::unc-54 UTR + Podr-1::rfp) rmIs132(Punc-54::Q35::yfp)	this study
KAB72	spin-2(ok2121) IV; spin-1(ok2087) V; spin-3(ok2286) X	this study
KAB90	eat-2(ad1116) II; spin-2(ok2121) IV; spin-1(ok2087) V; spin-3(ok2286) X	this study
KAB111	louIs7(Pges-1::sqst-1::mCherry::gfp::unc-54 UTR)	this study
KAB112	rde-4(ne337) III; louEx33(Pges-1::spin-1::mCherry::unc-54 UTR)	this study
KAB115	atg-7(bp411) IV	this study; from HZ1686
KAB116	epg-8(bp251) I	this study; from HZ1691
KAB117	atg-7(bp411) IV; louIs5(Pges-1::dSVIP::unc-54 UTR + Podr-1::rfp)	this study
KAB118	epg-8(bp251) I; louIs5(Pges-1::dSVIP::unc-54 UTR + Podr-1::rfp)	this study
KAB119	unc-51(e369) spin-1(knu1010[spin-1::mCherry::loxP::HygR::loxP]) V	this study
KAB120	hrde-1(tm1200) III; louEx34(Pges-1::spin-1::mCherry::unc-54 UTR)	this study
KAB122	louIs8(Pges-1::nuc-1::mCherry::unc-54 UTR)	this study
KAB123	louEx35(Pges-1::nuc-1::mCherry::unc-54 UTR)	this study
KAB124	spin-2(ok2121) IV; spin-1(ok2087) V; spin-3(ok2286) X; louEx36(Pges-1::nuc-1::mCherry::unc-54 UTR)	this study
KAB128	louIs8(Pges-1::nuc-1::mCherry::unc-54 UTR) rmIs132(Punc-54::Q35::yfp)	this study
KAB131	louIs8(Pges-1::nuc-1::mCherry::unc-54 UTR) dgEx66(Pvha-6::Q82::yfp + rol-6(su1006))	this study
KAB136	ccIs4251(Pmyo-3::gfp::NLS + Pmyo-3::mito::gfp + dpy-20(+)) I; louIs5(Pges-1::dSVIP::unc-54 UTR + Podr-1::rfp)	this study
KAB142	louIs5(Pges-1::dSVIP::unc-54 UTR + Podr-1::rfp) dgEx66(Pvha-6::Q82::yfp + rol-6(su1006))	this study
KAB143	louIs5(Pges-1::dSVIP::unc-54 UTR + Podr-1::rfp) louIs7(Pges-1::sqst-1::mCherry::gfp::unc-54 UTR)	this study
KAB145	spin-1(ok2087) V; spin-3(ok2286) X; louIs7(Pges-1::sqst-1::mCherry::gfp::unc-54 UTR)	this study
KAB147	spin-2(ok2121) IV; spin-1(ok2087) V; spin-3(ok2286) X; louIs5(Pges-1::dSVIP::unc-54 UTR + Podr-1::rfp)	this study
KAB148	epg-8(bp251) I; louIs7(Pges-1::sqst-1::mCherry::gfp::unc-54 UTR)	this study
KAB149	epg-8(bp251) I; louIs5(Pges-1::dSVIP::unc-54 UTR + Podr-1::rfp) louIs7(Pges-1::sqst-1::mCherry::gfp::unc-54 UTR)	this study
KAB151	atg-7(bp411) IV; louIs7(Pges-1::sqst-1::mCherry::gfp::unc-54 UTR)	this study
KAB152	atg-7(bp411) IV; louIs5(Pges-1::dSVIP::unc-54 UTR + Podr-1::rfp) louIs7(Pges-1::sqst-1::mCherry::gfp::unc-54 UTR)	this study
KAB157	louIs10(Pmyo-3::sqst-1::mCherry::gfp::unc-54 UTR)	this study
KAB158	louIs5(Pges-1::dSVIP::unc-54 UTR + Podr-1::rfp) louIs10(Pmyo-3::sqst-1::mCherry::gfp::unc-54 UTR)	this study
KAB159	spin-2(ok2121) IV; spin-1(ok2087) V; spin-3(ok2286) X; louIs5(Pges-1::dSVIP::unc-54 UTR + Podr-1::rfp) louEx36(Pges-1::nuc-1::mCherry::unc-54 UTR)	this study
KAB161	louIs5(Pges-1::dSVIP::unc-54 UTR + Podr-1::rfp) louIs8(Pges-1::nuc-1::mCherry::unc-54 UTR)	this study
