# Supplementary material for: Tubular lysosome induction couples animal starvation to healthy aging
Source: Nat Aging. 2023 Aug 14;3(9):1091–106. doi: 10.1038/s43587-023-00470-6 (PMC10501908; doi:10.1038/s43587-023-00470-6)
Supplement: Source Data Fig. 1 — Statistical source data for Fig. 1. [file 43587_2023_470_MOESM5_ESM.xlsx]

## Sheet: Fig. 1B
SPIN-1::mCh (endogenous)							F= Fed; S= Starved
junctions/object							Table Analyzed	junctions/object L1		Table Analyzed	junctions/object adult
larval (L1)			adult (day2)
F	S		F	S			Column B	S		Column B	S
0	0.28		0	0.444444			vs.	vs.		vs.	vs.
0	0.416667		0.0769231	0.468085			Column A	F		Column A	F
0	0.4		0	0.372727
0	0.419355		0	0.509804			Unpaired t test			Unpaired t test
0.0689655	0.478261		0	0.543103			P value	<0.0001		P value	<0.0001
0.08	0.435644		0	0.515625			P value summary	****		P value summary	****
0.157895	0.5		0	0.5125			Significantly different (P < 0.05)?	Yes		Significantly different (P < 0.05)?	Yes
0.0714286	0.458333		0.0769231	0.397727			One- or two-tailed P value?	Two-tailed		One- or two-tailed P value?	Two-tailed
0.142857	0.522727		0	0.430657			t, df	t=13.26, df=18		t, df	t=21.97, df=41
0	0.485075		0	0.522727
			0	0.515873			How big is the difference?			How big is the difference?
			0.0666667	0.344595			Mean of column A	0.05211		Mean of column A	0.03219
			0.0888889	0.318841			Mean of column B	0.4396		Mean of column B	0.4378
			0	0.283951			Difference between means (B - A) ± SEM	0.3875 ± 0.02923		Difference between means (B - A) ± SEM	0.4056 ± 0.01846
			0	0.444444			95% confidence interval	0.3261 to 0.4489		95% confidence interval	0.3683 to 0.4429
			0.0769231	0.425532			R squared (eta squared)	0.9071		R squared (eta squared)	0.9217
			0.0789474	0.439153
			0.0952381	0.417143			F test to compare variances			F test to compare variances
			0	0.421053			F, DFn, Dfd	1.233, 9, 9		F, DFn, Dfd	3.219, 22, 19
			0.0833333	0.308057			P value	0.7601		P value	0.0126
				0.489362			P value summary	ns		P value summary	*
				0.455882			Significantly different (P < 0.05)?	No		Significantly different (P < 0.05)?	Yes
				0.488152
							Data analyzed			Data analyzed
							Sample size, column A	10		Sample size, column A	20
							Sample size, column B	10		Sample size, column B	23

## Sheet: Fig. 1C
SPIN-1::mCh (endogenous)
object length (µm)								F= Fed; S= Starved
larval (L1)			adult (day2)
F	S		F	S				Table Analyzed	1C_lengths L1		Table Analyzed	1C_lengths adult
0.133	6.593		0.55	0.133
0.133	6.0515		2.561	5.7				Column B	S		Column B	S
0.133	4.3795		1.367	4.408				vs.	vs.		vs.	vs.
0.399	4.351		1.232	3.876				Column A	F		Column A	F
0.6365	4.142		1.033	3.4485
0.133	2.964		1.005	3.078				Unpaired t test with Welch's correction			Unpaired t test with Welch's correction
0.7125	2.1945		0.778	2.736				P value	<0.0001		P value	<0.0001
0.266	2.071		0.55	2.413				P value summary	****		P value summary	****
1.0355	1.7575		1.1	2.185				Significantly different (P < 0.05)?	Yes		Significantly different (P < 0.05)?	Yes
1.064	1.52		0.161	2.185				One- or two-tailed P value?	Two-tailed		One- or two-tailed P value?	Two-tailed
0.266	1.064		0.161	1.938				Welch-corrected t, df	t=11.56, df=398.0		Welch-corrected t, df	t=47.62, df=4056
1.634	0.9595		0.161	1.9095
1.007	0.8455		2.199	1.6435				How big is the difference?			How big is the difference?
0.3705	0.8455		1.689	1.52				Mean of column A	0.7271		Mean of column A	0.2666
0.19	0.7885		1.394	1.482				Mean of column B	2.292		Mean of column B	1.478
0.133	0.6555		1.1	1.463				Difference between means (B - A) ± SEM	1.565 ± 0.1354		Difference between means (B - A) ± SEM	1.212 ± 0.02544
2.3655	0.399		1.005	1.33				95% confidence interval	1.299 to 1.831		95% confidence interval	1.162 to 1.262
0.133	0.133		1.005	1.216				R squared (eta squared)	0.2513		R squared (eta squared)	0.3587
0.399	0.133		1.005	1.216
4.332	7.353		0.939	1.197				F test to compare variances			F test to compare variances
1.007	5.149		0.911	1.1685				F, DFn, Dfd	4.103, 264, 226		F, DFn, Dfd	7.824, 3142, 978
0.133	4.6265		0.872	1.14				P value	<0.0001		P value	<0.0001
1.273	4.009		0.844	0.7695				P value summary	****		P value summary	****
0.323	3.8095		0.778	0.7695				Significantly different (P < 0.05)?	Yes		Significantly different (P < 0.05)?	Yes
2.261	3.553		0.617	0.7125
0.7885	3.2205		0.55	0.4465				Data analyzed			Data analyzed
0.266	2.945		0.456	0.4465				Sample size, column A	227		Sample size, column A	979
0.266	2.5935		0.389	0.399				Sample size, column B	265		Sample size, column B	3143
0.19	2.185		0.228	0.874
0.133	2.128		0.161	0.4465
0.133	2.1185		0.456	6.631
0.19	1.9665		0.322	6.232
0.323	1.9475		0.228	3.3535
0.399	1.7005		0.711	2.945
0.133	1.6435		1.515	2.7075
0.133	1.596		1.393	2.4415
0.133	1.5865		1.166	2.1755
0.323	1.558		1.033	1.539
0.5795	1.4345		0.965	1.254
0.133	1.349		0.844	1.2445
0.133	1.33		0.617	3.211
0.19	1.3015		0.617	2.1755
0.133	1.0355		0.456	1.539
0.323	1.0355		0.322	0.9785
0.133	0.9025		0.161	0.133
0.133	0.7125		1.432	0.4465
0.133	0.7125		1.005	0.266
2.147	0.5605		0.911	4.541
0.4465	0.133		0.778	4.446
2.4605	0.19		0.778	3.743
6.308	0.133		0.228	2.755
5.1395	0.133		0.389	2.6505
4.085	0.133		0.161	2.2325
2.679	2.8405		0.161	2.1565
2.413	2.2515		0.228	1.938
2.4035	1.387		2.105	1.615
2.1565	0.5795		1.461	1.5865
1.748	4.845		1.166	1.5675
1.729	3.9235		1.1	1.216
1.083	3.4675		1.033	1.083
1.349	3.1445		0.711	1.007
1.064	2.8215		0.644	0.874
0.6365	2.66		0.161	0.8455
0.7885	2.603		1.811	0.6935
0.133	2.584		1.033	0.6555
0.5035	2.47		0.456	0.6365
0.19	2.394		2.455	0.5795
1.463	2.09		2.199	0.4465
0.323	1.8525		0.778	0.323
4.104	1.596		0.55	0.532
1.14	1.5675		0.161	4.1705
0.9785	1.52		0.161	3.5815
0.133	1.482		1.85	3.0495
0.133	1.406		1.166	2.9165
0.133	1.3775		1.327	2.622
0.133	1.273		1.204	1.52
1.083	1.0355		0.778	1.273
0.133	0.9785		0.456	1.767
0.133	0.9025		0.389	0.133
0.133	0.5035		0.161	0.3705
0.7125	0.399		0.456	0.133
1.0545	0.266		0.55	0.133
2.5745	0.133		3.688	3.1825
2.1755	0.3705		1.849	1.8335
0.5605	0.399		1.822	1.33
0.133	0.8455		1.555	0.8265
0.3705	0.133		1.261	0.6935
0.266	0.133		0.711	1.805
1.216	0.133		0.456	0.19
1.482	1.0355		0.161	0.4465
1.1685	8.892		0.161	3.1065
0.19	8.4835		0.389	2.1755
0.133	6.194		0.389	1.9855
0.133	5.7475		1.327	1.0355
1.387	5.054		0.805	0.133
0.4465	4.712		0.737	1.1875
0.399	4.56		0.161	3.344
0.133	3.8095		1.811	2.1565
0.4465	3.287		1.562	0.8265
0.4465	3.1825		1.484	0.6935
1.672	2.565		1.323	0.532
0.5035	2.489		1.139	2.7835
0.323	2.2705		0.977	1.14
0.19	2.014		0.911	0.5035
0.399	2.014		0.91	0.266
1.406	1.7765		0.816	0.5605
1.8335	1.5675		0.617	0.133
0.133	1.539		0.588	0.133
0.6935	1.387		0.55	2.9925
1.007	1.3775		0.55	0.323
0.133	1.3015		0.456	0.5795
0.323	0.5795		0.389	2.3275
0.133	0.5795		0.872	0.133
0.133	1.1115		0.161	8.2365
0.133	2.147		1.072	5.035
0.8265	0.9595		0.778	4.218
0.19	0.9025		0.228	3.4865
0.133	0.133		2.439	3.42
3.3725	7.0395		1.528	3.2585
0.9215	6.422		1.3	3.097
0.5035	4.8165		0.55	3.002
0.133	4.1515		0.456	2.9925
0.399	3.61		0.55	2.812
0.266	3.42		0.228	2.7265
0.133	2.3655		0.456	2.7265
1.064	1.938		0.456	2.679
0.133	1.8335		0.389	2.622
0.19	1.6435		0.161	2.5935
0.266	1.425		1.622	2.5745
1.938	0.266		0.161	2.527
0.133	5.3485		2.399	2.5175
0.133	4.123		1.65	2.47
0.323	4.085		0.322	2.4415
0.6555	3.458		0.161	2.28
0.133	3.23		1.036	2.2325
0.19	3.1635		1.005	2.204
0.266	2.9545		0.977	2.185
0.266	2.546		0.898	2.185
0.266	2.147		0.778	2.1565
0.133	1.4345		0.521	2.071
0.133	0.6365		0.322	2.014
0.19	0.532		0.161	1.957
0.133	0.133		0.683	1.9095
1.8905	0.133		0.161	1.9095
0.323	0.19		0.322	1.8905
0.133	10.1175		0.228	1.8525
0.6555	9.7755		0.711	1.8335
1.083	9.082		0.228	1.8335
0.133	6.27		0.228	1.8335
2.3655	5.871		0.161	1.7765
1.33	5.8235		0.161	1.767
0.323	5.206		0.161	1.767
0.133	5.0825		0.161	1.672
0.323	4.636		0.161	1.672
0.19	4.5505		1.1	1.6435
0.133	4.408		0.161	1.596
0.133	4.104		0.872	1.539
0.133	4.085		0.483	1.539
0.6555	4.0185		2.616	1.52
0.133	3.933		2.038	1.52
0.133	3.363		0.161	1.463
0.266	3.2205		0.161	1.4535
0.133	3.0305		0.389	1.425
0.7695	2.9925		3.138	1.387
0.323	2.831		1.033	1.349
0.133	2.812		0.389	1.216
3.097	2.812		0.617	1.197
1.406	2.6885		2.199	1.197
0.133	2.603		0.617	1.121
0.532	2.584		0.617	1.1115
0.5035	2.527		0.389	1.083
0.19	2.47		0.161	1.007
0.133	2.47		0.389	0.9785
0.133	2.47		0.161	0.9785
1.0355	2.4225		0.55	0.9595
0.399	2.337		0.228	0.9595
0.133	2.337		0.228	0.9595
0.7695	2.28		1.716	0.9595
0.133	2.2515		2.883	0.9025
1.064	2.223		1.422	0.9025
0.3705	2.185		0.805	0.8265
3.0495	2.1185		0.228	0.8265
0.133	2.09		0.161	0.8265
0.133	1.9665		2.655	0.7885
0.3705	1.9475		0.55	0.7695
0.133	1.8525		1.072	0.7125
4.142	1.729		0.161	0.7125
0.5035	1.7005		0.228	0.7125
0.133	1.6435		0.683	0.6935
0.133	1.615		0.228	0.6935
1.33	1.615		1.166	0.6935
0.323	1.482		0.939	0.6935
0.399	1.482		0.456	0.6365
0.133	1.463		0.456	0.5035
1.672	1.425		0.228	0.5035
0.7695	1.3015		0.161	0.4465
1.2445	1.2445		0.161	0.4465
0.133	1.1685		0.911	0.3705
0.133	1.121		0.617	0.3705
2.679	0.9595		0.617	0.323
2.489	0.9025		0.456	0.323
1.672	0.8265		0.456	0.133
0.19	0.7695		0.228	0.323
0.6555	0.6555		0.161	5.624
0.9785	0.6365		0.161	1.634
0.5035	0.6175		0.161	5.9375
0.266	0.5035		0.228	0.399
0.133	0.5035		1.631	0.266
0.133	0.4465		1.005	0.133
0.133	0.3705		0.91	0.19
0.9025	0.323		0.872	0.4465
0.266	0.133		0.778	0.7125
0.133	1.007		0.683	8.5405
0.133	0.7695		0.683	8.037
0.5035	0.133		0.389	5.8615
0.266	0.399		0.389	4.3415
0.133	2.28		0.683	4.2465
0.323	0.133		0.335	4.142
0.6935	0.399		0.168	3.8475
0.133	0.133		0.103	3.686
0.8265	8.3505		0.014	3.6005
0.133	6.707		0.081	3.3725
0.133	5.8425		0.059	3.211
0.19	5.491		0.047	3.192
0.133	5.396		0.028	3.1825
0.323	5.0635		0.187	3.0875
0.133	5.0635		0.114	3.0305
	4.332		0.069	3.021
	4.2845		0.042	2.869
	4.1135		0.014	2.869
	4.0565		0.014	2.869
	4.0375		0.02	2.7835
	4.0185		0.034	2.7645
	3.344		0.014	2.736
	2.5555		0.4	2.717
	2.527		0.014	2.66
	2.318		0.042	2.6125
	2.1185		0.128	2.584
	2.0615		0.02	2.5745
	1.8905		0.02	2.5365
	1.6435		0.103	2.489
	1.349		0.034	2.489
	1.33		0.257	2.3655
	1.3015		0.014	2.356
	1.254		0.204	2.337
	1.2445		0.028	2.3275
	1.197		0.034	2.2325
	0.8455		0.173	2.1755
	0.6365		0.028	2.166
	0.5035		0.165	2.1185
	0.5035		0.073	2.071
	0.399		0.028	1.995
	0.323		0.154	1.9665
	0.133		0.259	1.9665
	0.133		0.223	1.9475
	0.133		0.212	1.938
	0.133		0.123	1.9095
	0.4465		0.123	1.9095
	0.266		0.128	1.881
	0.323		0.014	1.7765
	2.337		0.014	1.767
	0.133		0.173	1.71
	0.266		0.028	1.7005
	1.1685		0.034	1.6435
	0.323		0.268	1.634
			0.26	1.634
			0.227	1.615
			0.227	1.615
			0.201	1.615
			0.199	1.5675
			0.193	1.558
			0.179	1.558
			0.14	1.52
			0.132	1.52
			0.128	1.52
			0.079	1.463
			0.053	1.4345
			0.047	1.425
			0.028	1.3775
			0.028	1.349
			0.047	1.33
			0.061	1.3205
			0.028	1.273
			0.059	1.254
			0.192	1.254
			0.19	1.254
			0.02	1.2445
			0.039	1.14
			0.162	1.121
			0.014	1.1115
			0.268	1.064
			0.134	1.064
			0.034	1.0545
			0.101	1.0545
			0.047	1.0355
			0.056	1.007
			0.014	0.9595
			0.265	0.931
			0.227	0.9025
			0.114	0.874
			0.316	0.8265
			0.014	0.7885
			0.014	0.7885
			0.195	0.7695
			0.075	0.7695
			0.131	0.7125
			0.014	0.6935
			0.034	0.6935
			0.279	0.6365
			0.243	0.5605
			0.073	0.5035
			0.053	0.5035
			0.042	0.5035
			0.028	0.5035
			0.419	0.4465
			0.31	0.4465
			0.182	0.323
			0.229	0.266
			0.15	0.19
			0.073	0.5035
			0.028	0.7885
			0.039	0.323
			0.028	1.349
			0.324	0.19
			0.067	2.014
			0.014	0.323
			0.162	0.133
			0.087	0.7125
			0.028	3.591
			0.388	3.5055
			0.363	3.4865
			0.151	3.4295
			0.14	3.0495
			0.12	3.0305
			0.117	2.964
			0.028	2.869
			0.02	2.812
			0.02	2.793
			0.075	2.527
			0.014	2.489
			0.014	2.489
			0.047	2.47
			0.126	2.4415
			0.056	2.4035
			0.039	2.337
			0.034	2.28
			0.069	2.2515
			0.083	2.1755
			0.028	2.147
			0.028	2.0995
			0.028	2.071
			0.142	1.995
			0.377	1.9855
			0.21	1.9665
			0.187	1.9475
			0.179	1.9095
			0.087	1.862
			0.075	1.7765
			0.059	1.748
			0.039	1.6435
			0.014	1.6435
			0.385	1.615
			0.321	1.5675
			0.285	1.52
			0.246	1.482
			0.243	1.463
			0.187	1.463
			0.151	1.463
			0.081	1.425
			0.039	1.425
			0.039	1.387
			0.028	1.273
			0.187	1.197
			0.101	1.083
			0.081	1.083
			0.206	1.083
			0.586	1.064
			0.014	1.064
			0.014	1.0355
			0.014	0.9025
			0.073	0.8265
			0.034	0.7125
			0.014	0.6935
			0.603	0.665
			0.501	0.6555
			0.199	0.5605
			0.098	0.532
			0.087	0.5035
			0.028	0.4465
			0.02	0.4465
			0.173	0.323
			0.014	0.266
			0.459	0.133
			0.014	0.323
			0.059	5.0065
			0.073	4.3225
			0.028	3.933
			0.231	3.743
			0.014	3.3915
			0.248	3.2585
			0.168	2.9735
			0.159	2.9545
			0.131	2.8975
			0.106	2.8215
			0.014	2.793
			0.014	2.584
			0.028	2.4605
			0.294	2.413
			0.12	2.4035
			0.014	2.337
			0.014	2.28
			0.176	2.204
			0.014	2.1565
			0.338	2.1565
			0.321	2.0995
			0.047	2.014
			0.042	1.9855
			0.137	1.805
			0.014	1.767
			0.014	1.7575
			0.128	1.748
			0.034	1.672
			0.014	1.672
			0.276	1.615
			0.368	1.615
			0.014	1.596
			0.056	1.5865
			0.053	1.5675
			0.109	1.539
			0.028	1.539
			0.014	1.52
			0.075	1.482
			0.056	1.482
			0.039	1.4345
			0.014	1.425
			0.047	1.406
			0.014	1.33
			0.014	1.33
			0.028	1.3015
			0.039	1.3015
			0.106	1.273
			0.213	1.254
			0.095	1.216
			0.034	1.216
			0.047	1.197
			0.592	1.197
			0.17	1.083
			0.126	0.9785
			0.101	0.9785
			0.014	0.9785
			0.103	0.931
			0.15	0.931
			0.075	0.9025
			0.69	0.9025
			0.324	0.855
			0.271	0.7695
			0.179	0.7695
			0.154	0.7505
			0.134	0.7125
			0.067	0.5795
			0.053	0.4465
			0.137	0.323
			0.047	0.323
			0.034	0.323
			0.069	0.133
			0.059	0.323
			0.061	0.266
			0.028	0.133
			0.02	1.482
			0.028	0.3705
			0.042	0.266
			0.056	0.133
			0.059	0.323
			0.125	0.323
			0.069	4.3985
			0.02	4.1135
			0.014	4.085
			0.02	4.028
			0.254	3.952
			0.172	3.7715
			0.226	3.363
			0.206	2.9925
			0.103	2.679
			0.014	2.622
			0.014	2.603
			0.137	2.5935
			0.014	2.546
			0.326	2.546
			0.154	2.489
			0.034	2.489
			0.112	2.489
			0.039	2.4035
			0.343	2.3655
			0.31	2.318
			0.26	2.2325
			0.252	2.1945
			0.224	2.0425
			0.205	2.014
			0.19	1.9855
			0.179	1.9855
			0.114	1.938
			0.079	1.8525
			0.067	1.8335
			0.059	1.805
			0.028	1.7575
			0.039	1.6435
			0.014	1.634
			0.126	1.615
			0.02	1.5675
			0.33	1.4915
			0.014	1.4535
			1.005	1.406
			0.478	1.387
			0.288	1.387
			0.128	1.33
			0.101	1.254
			0.061	1.2445
			0.028	1.216
			0.047	1.1685
			0.134	1.14
			0.198	1.14
			0.02	1.083
			0.014	1.083
			0.101	0.9785
			0.46	0.9595
			0.02	0.874
			0.014	0.874
			0.214	0.8455
			0.014	0.8265
			0.028	0.6935
			0.179	0.6365
			0.02	0.5795
			0.028	0.5605
			0.034	0.399
			0.014	0.323
			0.014	0.266
			0.271	1.672
			0.114	0.266
			0.087	0.4465
			0.079	0.4465
			0.034	0.133
			0.463	0.9595
			0.042	0.133
			0.178	5.3865
			0.146	2.869
			0.014	2.831
			0.028	2.812
			0.243	2.66
			0.154	2.489
			0.134	2.3845
			0.047	2.3085
			0.014	2.204
			0.02	2.1945
			0.014	2.1755
			0.056	2.071
			0.014	2.0425
			0.301	1.9665
			0.184	1.7765
			0.02	1.729
			0.056	1.7005
			0.081	1.6435
			0.014	1.615
			0.142	1.596
			0.034	1.539
			0.034	1.5105
			0.028	1.463
			0.092	1.406
			0.014	1.406
			0.379	1.3585
			0.014	1.33
			0.02	1.3015
			0.106	1.273
			0.092	1.216
			0.079	1.216
			0.028	1.197
			0.213	1.14
			0.061	0.9595
			0.014	0.931
			0.014	0.8265
			0.028	0.8265
			0.131	0.8265
			0.02	0.8265
			0.014	0.6935
			0.047	0.6935
			0.237	0.6935
			0.014	0.5795
			0.343	0.4465
			0.128	0.4465
			0.014	0.4465
			0.204	0.4465
			0.014	0.3705
			0.159	0.3705
			0.282	0.323
			0.073	0.323
			0.042	1.482
			0.134	0.9595
			0.123	0.19
			0.061	3.173
			0.034	2.3845
			0.48	2.0425
			0.061	1.387
			0.339	1.197
			0.393	1.1115
			0.02	0.3705
			0.014	0.133
			0.474	0.8455
			0.014	0.19
			0.02	1.615
			0.034	0.19
			0.215	0.6365
			0.047	0.266
			0.184	0.6935
			0.02	0.133
			0.14	0.133
			0.014	0.6935
			0.184	0.133
			0.014	2.3085
			0.106	0.323
			0.087	0.3705
			0.162	2.831
			0.103	1.406
			0.014	0.3705
			0.014	0.3705
			0.014	0.266
			0.168	0.19
			0.014	0.8455
			0.15	1.0355
			0.028	0.133
			0.039	0.133
			0.014	0.7125
			0.198	0.266
			0.028	1.463
			0.014	0.266
			0.014	2.926
			0.014	1.7765
			0.02	2.546
			0.215	2.261
			0.281	1.7005
			0.034	0.9785
			0.014	0.7125
			0.375	0.7125
			0.014	0.5795
			0.067	0.8265
			0.014	0.133
			0.014	0.3705
			0.061	0.9025
			0.178	0.133
			0.02	0.9785
			0.042	0.5795
			0.089	1.615
			0.073	7.1345
			0.047	3.724
			0.221	3.5055
			0.028	3.002
			0.028	2.926
			0.153	2.831
			0.087	2.6505
			0.02	2.546
			0.014	2.489
			0.243	2.4415
			0.059	2.394
			0.028	2.337
			0.014	2.337
			0.028	2.3085
			0.128	2.1945
			0.053	2.1185
			0.061	2.1185
			0.014	2.0615
			0.014	2.0235
			0.229	1.938
			0.182	1.805
			0.154	1.7765
			0.114	1.7005
			0.034	1.672
			0.034	1.672
			0.034	1.6435
			0.123	1.5105
			0.182	1.4915
			0.014	1.463
			0.014	1.4345
			0.564	1.406
			0.212	1.349
			0.042	1.349
			0.302	1.349
			0.137	1.33
			0.067	1.273
			0.053	1.254
			0.195	1.2445
			0.014	1.216
			0.12	1.216
			0.061	1.216
			0.014	1.216
			0.293	1.216
			0.206	1.14
			0.204	1.083
			0.014	1.064
			0.034	1.007
			0.176	0.9785
			0.117	0.9595
			0.014	0.9595
			0.271	0.9025
			0.187	0.874
			0.112	0.7885
			0.128	0.7695
			0.148	0.7505
			0.014	0.7125
			0.047	0.6935
			0.034	0.6555
			0.165	0.6365
			0.061	0.5795
			0.061	0.5795
			0.056	0.5795
			0.215	0.5795
			0.154	0.5035
			0.142	0.4465
			0.132	0.323
			0.079	0.323
			0.067	0.323
			0.014	0.7695
			0.042	0.133
			0.02	0.133
			0.014	0.133
			0.014	0.5035
			0.014	2.527
			0.02	2.185
			0.014	0.5795
			0.134	0.266
			0.134	0.133
			0.014	3.7715
			0.22	3.2205
			0.168	2.7645
			0.028	2.755
			0.231	2.5745
			0.14	2.318
			0.128	2.2515
			0.114	1.938
			0.053	1.9095
			0.034	1.7765
			0.12	1.672
			0.089	1.6435
			0.26	1.33
			0.02	1.3015
			0.014	1.197
			0.02	1.1685
			0.182	1.14
			0.028	1.083
			0.028	1.064
			0.079	1.0355
			0.075	0.9595
			0.028	0.9025
			0.014	0.7125
			0.034	0.6365
			0.137	0.6365
			0.02	0.5605
			0.338	0.4465
			0.028	0.133
			0.014	1.33
			0.505	0.133
			0.101	0.3705
			0.095	1.0545
			0.212	0.266
			0.034	0.133
			0.226	0.323
			0.15	0.5795
			0.259	5.472
			0.434	3.4295
			0.26	3.3155
			0.103	3.0305
			0.014	1.7765
			0.103	0.9025
			0.02	0.6365
			0.02	0.323
			0.014	0.323
			0.028	1.33
			0.014	0.19
			0.187	2.1185
			0.128	0.133
			0.028	0.19
			0.503	5.054
			0.223	1.0355
			0.126	0.133
			0.034	0.133
			0.014	1.197
			0.042	0.6935
			0.221	0.266
			0.178	5.1775
			0.087	5.9945
			0.162	4.8735
			0.499	4.427
			0.371	3.8095
			0.142	3.515
			0.087	3.496
			0.053	3.3725
			0.28	3.287
			0.15	3.1635
			0.106	3.154
			0.014	3.1445
			0.034	3.1065
			0.447	3.0875
			0.464	3.078
			0.014	3.078
			0.383	2.9735
			0.262	2.945
			0.142	2.888
			0.123	2.793
			0.651	2.793
			0.165	2.7835
			0.042	2.755
			0.028	2.7075
			0.014	2.66
			0.039	2.6505
			0.073	2.6315
			0.059	2.603
			0.047	2.4985
			0.014	2.489
			0.042	2.47
			0.028	2.4415
			0.481	2.28
			0.014	2.2325
			0.02	2.204
			0.061	2.204
			0.02	2.1755
			0.042	2.1565
			0.134	2.128
			0.112	2.0995
			0.014	2.0425
			0.343	2.0425
			0.128	2.0235
			0.073	1.9855
			0.238	1.9855
			0.095	1.9665
			0.047	1.9095
			0.039	1.8525
			0.028	1.8335
			0.198	1.8335
			0.388	1.805
			0.379	1.805
			0.14	1.748
			0.12	1.748
			0.053	1.7005
			0.053	1.6435
			0.014	1.6435
			0.014	1.615
			0.067	1.596
			0.081	1.596
			0.014	1.5675
			0.474	1.558
			0.184	1.539
			0.123	1.52
			0.321	1.52
			0.114	1.5105
			0.103	1.5105
			0.294	1.482
			0.184	1.482
			0.12	1.482
			0.014	1.463
			0.014	1.463
			0.282	1.4345
			0.176	1.4345
			0.15	1.425
			0.128	1.406
			0.098	1.406
			0.092	1.3775
			0.276	1.349
			0.014	1.349
			0.047	1.33
			0.014	1.3015
			0.014	1.273
			0.081	1.273
			0.067	1.254
			0.014	1.254
			0.014	1.2445
			0.148	1.216
			0.101	1.216
			0.075	1.197
			0.106	1.197
			0.081	1.14
			0.042	1.14
			0.042	1.14
			0.02	1.14
			0.042	1.14
			0.215	1.121
			0.404	1.083
			0.291	1.083
			0.128	1.083
			0.097	1.064
			0.014	1.0545
			0.089	1.0355
			0.014	1.0355
			0.014	1.0355
			0.028	1.007
			0.014	1.007
			0.19	1.007
			0.118	1.007
			0.056	0.9025
			0.229	0.9025
			0.198	0.9025
			0.187	0.9025
			0.156	0.874
			0.123	0.874
			0.109	0.8455
			0.075	0.8455
			0.061	0.8455
			0.053	0.8455
			0.087	0.8265
			0.034	0.8265
			0.353	0.8265
			0.014	0.8265
			0.014	0.8265
			0.014	0.7695
			0.014	0.7695
			0.053	0.7695
			0.17	0.7125
			0.132	0.7125
			0.014	0.7125
			0.014	0.6935
			0.109	0.6935
			0.087	0.6935
			0.02	0.6935
			0.014	0.6365
			0.106	0.6365
			0.22	0.5795
			0.02	0.5795
			0.014	0.5795
			0.028	0.5795
			0.028	0.532
			0.014	0.532
			0.014	0.5035
			0.034	0.5035
			0.014	0.5035
			0.02	0.4465
			0.014	0.399
			0.053	0.3705
			0.014	0.3705
			0.014	0.323
			0.042	0.323
			0.117	0.323
			0.014	0.323
			0.014	0.133
			0.014	0.19
			0.014	0.133
			0.28	1.558
			0.02	0.133
			0.305	0.9025
			0.302	1.995
			0.092	1.7765
			0.156	1.558
			0.101	1.1685
			0.047	1.064
			0.028	0.6365
			0.053	0.19
			0.02	0.399
			0.034	0.19
			0.014	0.266
			0.042	0.133
			0.442	0.9595
			0.318	0.3705
			0.237	0.133
			0.22	0.399
			0.201	0.9215
			0.201	0.6555
			0.179	1.216
			0.162	0.323
			0.067	5.244
			0.028	3.876
			0.02	3.819
			0.014	3.439
			0.075	3.3725
			0.276	2.964
			0.201	2.945
			0.112	2.755
			0.039	2.679
			0.182	2.679
			0.02	2.6505
			0.441	2.6505
			0.081	2.5745
			0.014	2.261
			0.047	2.204
			0.014	2.1565
				2.0995
				2.0425
				2.0425
				2.0235
				2.0235
				1.995
				1.9855
				1.9665
				1.9475
				1.938
				1.9095
				1.8525
				1.8335
				1.8145
				1.7575
				1.748
				1.729
				1.672
				1.672
				1.6435
				1.615
				1.539
				1.52
				1.482
				1.463
				1.463
				1.4345
				1.4345
				1.4345
				1.425
				1.406
				1.406
				1.387
				1.3775
				1.349
				1.197
				1.197
				1.1685
				1.1685
				1.14
				1.1115
				1.083
				1.083
				1.0355
				1.0355
				1.0355
				1.0355
				1.007
				0.9595
				0.9595
				0.9595
				0.931
				0.9215
				0.874
				0.874
				0.874
				0.874
				0.874
				0.8455
				0.8265
				0.8265
				0.7885
				0.7695
				0.7695
				0.7695
				0.7505
				0.7125
				0.7125
				0.6365
				0.6365
				0.6365
				0.6365
				0.6365
				0.5795
				0.5605
				0.532
				0.5035
				0.5035
				0.5035
				0.5035
				0.399
				0.323
				0.323
				0.266
				0.266
				1.273
				0.19
				0.4465
				1.463
				1.14
				1.083
				0.9595
				0.9595
				0.9025
				0.9025
				0.8265
				0.6935
				3.5055
				0.5035
				1.9855
				1.9665
				1.6435
				0.133
				0.266
				0.133
				0.8265
				0.133
				0.133
				1.805
				9.652
				1.6435
				0.6365
				0.266
				0.9595
				0.8265
				0.6365
				0.5035
				0.8455
				3.9045
				0.399
				0.266
				0.323
				0.133
				0.8455
				0.266
				0.8265
				3.211
				3.002
				2.1185
				1.938
				1.672
				1.6435
				1.52
				1.349
				1.273
				1.273
				1.1685
				1.14
				1.083
				0.9595
				0.9595
				0.9025
				0.874
				0.7695
				0.5605
				0.5605
				0.5035
				0.3705
				0.3705
				0.133
				2.0425
				0.6365
				0.3705
				0.133
				0.6555
				0.323
				1.1115
				1.083
				0.5795
				1.729
				1.007
				0.4465
				0.4465
				0.133
				0.3705
				0.7695
				0.323
				0.133
				0.5795
				0.133
				0.133
				4.5505
				2.66
				1.8525
				1.729
				1.6245
				1.558
				1.406
				1.387
				1.349
				1.3015
				1.273
				1.064
				1.064
				1.0355
				1.0355
				0.9595
				0.9595
				0.931
				0.9025
				0.8265
				0.8265
				0.8265
				0.7695
				0.7505
				0.7505
				0.6935
				0.6555
				0.6365
				0.6365
				0.5035
				0.323
				0.266
				0.266
				0.266
				2.736
				0.6365
				0.5605
				0.323
				10.241
				4.8165
				3.4675
				1.33
				0.5795
				0.323
				0.323
				1.596
				2.071
				1.406
				0.9785
				1.7005
				2.0425
				1.14
				0.7695
				2.3655
				0.19
				0.323
				1.615
				0.7505
				0.266
				2.679
				2.3275
				2.014
				1.8335
				1.197
				1.178
				1.064
				1.0355
				0.9025
				0.874
				0.7695
				0.5605
				0.5035
				0.3705
				0.266
				0.133
				0.133
				0.133
				1.083
				0.6555
				0.7695
				1.805
				1.463
				1.273
				0.323
				0.133
				0.266
				0.6555
				0.133
				1.083
				0.19
				4.2085
				2.527
				2.47
				2.1945
				2.185
				2.0425
				1.9855
				1.881
				1.463
				1.425
				1.3015
				1.1685
				1.14
				1.0355
				0.9785
				0.7695
				0.7695
				0.5795
				0.133
				0.266
				0.133
				0.323
				1.558
				3.9045
				0.133
				0.6365
				1.349
				0.323
				0.5795
				0.266
				0.133
				1.33
				1.33
				0.9025
				0.8265
				0.7695
				0.4465
				0.323
				1.729
				4.408
				2.812
				2.489
				1.9095
				1.672
				1.273
				1.216
				1.14
				0.133
				0.133
				1.5675
				0.4465
				0.5795
				2.679
				2.47
				2.0235
				2.0235
				1.7005
				1.482
				1.387
				1.349
				1.197
				1.064
				1.007
				0.9785
				0.9595
				0.9025
				0.8265
				0.7885
				0.7695
				0.7505
				0.6935
				0.5795
				0.6365
				0.133
				4.009
				2.679
				2.603
				2.5175
				2.337
				1.672
				1.083
				0.8265
				0.7695
				0.6365
				0.323
				0.7125
				5.301
				2.945
				2.1755
				2.0615
				1.406
				1.0355
				0.133
				6.3935
				1.6435
				1.52
				1.14
				0.7125
				0.5035
				0.7125
				0.133
				0.6365
				0.133
				1.2445
				0.133
				0.133
				0.5035
				2.888
				2.014
				1.8905
				1.729
				1.729
				1.482
				1.387
				1.197
				0.9785
				0.8265
				0.5605
				0.133
				0.266
				0.532
				0.5795
				2.3275
				0.133
				0.6365
				4.009
				0.19
				2.09
				1.254
				0.7125
				0.3705
				0.133
				0.8455
				1.6435
				4.1705
				4.1325
				3.002
				2.755
				2.489
				2.147
				2.128
				1.558
				1.425
				1.273
				1.14
				0.9025
				0.8265
				0.8265
				0.7125
				0.6935
				0.6935
				0.323
				2.09
				0.5795
				0.6365
				0.133
				0.133
				0.133
				0.4465
				0.19
				0.266
				1.539
				0.4465
				0.133
				0.133
				1.349
				0.4465
				0.133
				4.9305
				2.527
				2.1565
				2.0615
				2.0425
				1.786
				1.387
				1.273
				1.273
				1.14
				0.9595
				0.874
				0.855
				0.6555
				0.6555
				0.6365
				0.6365
				0.5035
				2.622
				1.273
				1.083
				1.064
				0.8265
				0.19
				0.4465
				0.266
				0.5795
				0.5035
				5.3865
				4.085
				2.47
				2.4605
				1.615
				1.0355
				0.7125
				1.4345
				0.323
				0.3705
				0.399
				0.133
				4.9875
				0.266
				0.133
				0.399
				0.133
				0.133
				2.3085
				1.349
				0.7695
				2.4035
				2.394
				2.3275
				1.9095
				1.615
				1.596
				1.5105
				0.7125
				0.5795
				0.133
				0.133
				0.7695
				0.133
				7.7995
				6.0705
				4.503
				3.553
				3.496
				3.4675
				3.2585
				3.154
				3.078
				2.9735
				2.736
				2.679
				2.603
				2.5745
				2.546
				2.413
				2.413
				2.337
				2.261
				2.2325
				2.1565
				2.0995
				2.0995
				2.071
				2.071
				1.9855
				1.938
				1.9095
				1.9095
				1.8905
				1.8905
				1.8905
				1.8335
				1.8335
				1.8335
				1.824
				1.7765
				1.729
				1.7005
				1.672
				1.6435
				1.596
				1.596
				1.596
				1.5675
				1.558
				1.52
				1.52
				1.482
				1.482
				1.463
				1.463
				1.406
				1.406
				1.406
				1.387
				1.387
				1.3775
				1.3585
				1.33
				1.33
				1.33
				1.33
				1.3015
				1.273
				1.273
				1.273
				1.273
				1.216
				1.197
				1.197
				1.1685
				1.1685
				1.1685
				1.1685
				1.1685
				1.14
				1.14
				1.121
				1.121
				1.083
				1.083
				1.083
				1.083
				1.064
				1.064
				1.0545
				1.0355
				1.0355
				1.0355
				1.007
				1.007
				0.9785
				0.9785
				0.9785
				0.9785
				0.9595
				0.9595
				0.9595
				0.9595
				0.931
				0.931
				0.931
				0.9215
				0.9025
				0.9025
				0.9025
				0.9025
				0.9025
				0.9025
				0.9025
				0.9025
				0.9025
				0.874
				0.8455
				0.8455
				0.8455
				0.8265
				0.8265
				0.8265
				0.8265
				0.8265
				0.8265
				0.8265
				0.7695
				0.7695
				0.7695
				0.7695
				0.7505
				0.7505
				0.7505
				0.7505
				0.7125
				0.7125
				0.7125
				0.7125
				0.6935
				0.6935
				0.6935
				0.6935
				0.6935
				0.6935
				0.6555
				0.6555
				0.6365
				0.6365
				0.6365
				0.6365
				0.6365
				0.6365
				0.6365
				0.6365
				0.6365
				0.6365
				0.6175
				0.6175
				0.5795
				0.5605
				0.5605
				0.5605
				0.5605
				0.5605
				0.5605
				0.5605
				0.532
				0.5035
				0.5035
				0.5035
				0.5035
				0.5035
				0.4465
				0.4465
				0.4465
				0.4465
				0.4465
				0.399
				0.399
				0.399
				0.399
				0.3705
				0.3705
				0.3705
				0.3705
				0.3705
				0.3705
				0.3705
				0.323
				0.323
				0.323
				0.266
				0.19
				0.133
				0.266
				0.7885
				1.33
				0.4465
				3.7335
				0.133
				1.083
				4.5315
				3.2395
				3.1065
				2.6315
				1.33
				0.6935
				0.133
				0.133
				0.19
				0.7695
				0.133
				2.299
				2.1755
				1.9095
				1.596
				1.273
				1.254
				1.216
				1.216
				1.1115
				0.6365
				0.6365
				0.5795
				0.399
				0.5035
				0.133
				0.323
				0.399
				0.5605
				1.539
				0.19
				0.133
				0.5035
				2.2515
				0.399
				0.323
				2.831
				1.9095
				1.273
				0.4465
				0.133
				0.19
				0.133
				0.133
				2.204
				0.532
				0.133
				0.3705
				0.19
				1.463
				0.4465
				0.266
				0.133
				0.133
				0.133
				0.6555
				2.736
				1.083
				4.294
				3.9805
				3.3725
				3.211
				3.1825
				3.097
				3.0495
				2.926
				2.888
				2.831
				2.7835
				2.736
				2.7075
				2.2705
				2.2325
				2.1945
				2.1565
				1.9665
				1.9665
				1.672
				1.634
				1.615
				1.596
				1.539
				1.539
				1.52
				0.9025
				0.9025
				0.8455
				0.7695
				0.7125
				0.7125
				0.7125
				0.6935
				0.6935
				0.5795
				0.5795
				0.5605
				0.5035
				0.4465
				0.399
				0.3705
				0.266
				3.7145
				2.888
				1.463
				1.273
				1.1685
				1.1685
				1.083
				0.9595
				0.874
				0.5035
				0.3705
				0.9785
				0.3705
				0.133
				1.558
				0.323
				4.5885
				3.002
				2.1185
				1.957
				1.8905
				1.881
				1.7765
				1.4345
				1.3015
				1.1685
				1.14
				1.083
				0.9595
				0.874
				0.7125
				0.6935
				0.6555
				0.6365
				0.6365
				0.6365
				0.323
				0.323
				0.133
				0.9595
				0.5795
				0.323
				0.19
				0.133
				7.182
				5.5195
				3.857
				3.6575
				3.5625
				3.3535
				3.344
				2.888
				2.8595
				2.831
				2.622
				2.5745
				2.3085
				2.09
				2.071
				1.8905
				1.729
				1.729
				1.7005
				1.596
				1.539
				1.4915
				1.482
				1.4345
				1.216
				1.197
				1.14
				0.9025
				0.8265
				0.7505
				0.6935
				0.6935
				0.4465
				0.399
				0.323
				0.133
				0.4465
				0.133
				0.133
				0.133
				1.0355
				0.8455
				0.323
				0.19
				0.8455
				0.5035
				0.133
				2.565
				0.133
				1.14
				1.064
				0.399
				1.2445
				3.8475
				3.496
				3.4485
				3.1065
				3.078
				2.5935
				2.337
				2.1945
				2.1755
				2.1755
				2.0615
				1.805
				1.52
				1.482
				1.463
				1.4345
				1.425
				1.197
				1.197
				1.064
				0.7695
				0.7505
				0.5795
				0.5035
				0.5035
				0.266
				0.4465
				2.47
				0.19
				0.323
				6.232
				2.337
				1.463
				1.1115
				0.874
				0.8455
				0.5795
				2.5175
				2.3085
				1.14
				0.8455
				2.0615
				0.4465
				0.133
				0.266
				0.133
				4.9115
				4.7975
				3.306
				2.945
				2.8785
				2.831
				2.793
				2.755
				2.679
				2.622
				2.603
				2.413
				2.337
				2.337
				2.3085
				2.2325
				2.1185
				2.0615
				2.0425
				2.0425
				1.9855
				1.7765
				1.7765
				1.691
				1.558
				1.482
				1.387
				1.349
				1.349
				1.349
				1.33
				1.33
				1.273
				1.216
				1.1875
				1.14
				1.14
				1.14
				1.14
				1.083
				1.064
				1.007
				0.988
				0.9025
				0.9025
				0.8265
				0.8265
				0.798
				0.7695
				0.7695
				0.7695
				0.7125
				0.6935
				0.6365
				0.6365
				0.5795
				0.5795
				0.5795
				0.5605
				0.5605
				0.5035
				0.5035
				0.399
				1.767
				0.5605
				0.133
				0.133
				1.52
				1.007
				0.133
				1.596
				0.323
				1.0355
				1.14
				4.826
				1.672
				6.6215
				5.567
				5.1395
				5.092
				4.199
				3.9995
				3.952
[truncated: 1,147 more rows]

## Sheet: Fig. 1E
SPIN-1::mCh (endogenous), larval (L1)
intensities (a.u.)				Table Analyzed	spin-1 intensities
fed	starved
0.983151	2.87588			Column B	starved
0.907204	2.59286			vs.	vs.
1.07274	2.03058			Column A	fed
0.916104	2.90199
1.31186	1.97481			Unpaired t test
0.952891	2.16012			P value	<0.0001
0.80614	1.81421			P value summary	****
0.71002	2.16091			Significantly different (P < 0.05)?	Yes
0.583245	1.6103			One- or two-tailed P value?	Two-tailed
0.782802	2.14885			t, df	t=12.01, df=49
0.92896	1.78415
1.04328	2.76156			How big is the difference?
0.652072	2.72003			Mean of column A	1
1.07433	2.23192			Mean of column B	2.219
1.05	2.24893			Difference between means (B - A) ± SEM	1.219 ± 0.1015
1.29168	2.18959			95% confidence interval	1.015 to 1.424
1.17163	1.92912			R squared (eta squared)	0.7464
1.48827	1.99795
0.887822	2.62253			F test to compare variances
1.20486	2.30331			F, DFn, Dfd	3.367, 24, 25
1.26696	1.94692			P value	0.0037
1.06859	1.93169			P value summary	**
1.43567	1.73846			Significantly different (P < 0.05)?	Yes
0.796449	3.33848
0.548832	1.47107			Data analyzed
1.06444				Sample size, column A	26
				Sample size, column B	25

## Sheet: Fig. 1G
SPIN-1::mCh (adult day1)
intensities (a.u.)				Table Analyzed	Col: Entering replicate data
WT	eat-2
0.971231	2.3			Column B	eat-2
1.01166	1.21551			vs.	vs.
0.987363	1.67933			Column A	WT
1.27647	1.79141
0.98024	1.43422			Unpaired t test
0.943787	2.27933			P value	<0.0001
0.950281	1.67682			P value summary	****
0.87151	1.81697			Significantly different (P < 0.05)?	Yes
1.00978	1.22933			One- or two-tailed P value?	Two-tailed
0.947767	1.18701			t, df	t=9.549, df=59
1.05943	1.65042
0.884918	1.50734			How big is the difference?
1.10971	1.7535			Mean of column A	1
0.989248	1.81907			Mean of column B	1.604
0.821859	1.37535			Difference between means (B - A) ± SEM	0.6044 ± 0.06330
0.903354	1.45852			95% confidence interval	0.4778 to 0.7311
1.00601	1.69107			R squared (eta squared)	0.6071
1.13296	1.85762
1.04602	1.30748			F test to compare variances
0.730518	2.07466			F, DFn, Dfd	6.450, 29, 30
0.892251	1.98562			P value	<0.0001
1.21048	1.54253			P value summary	****
1.09064	2.05978			Significantly different (P < 0.05)?	Yes
1.26725	1.23897
1.07891	1.37849			Data analyzed
0.877167	1.36111			Sample size, column A	31
1.04037	1.73988			Sample size, column B	30
0.911105	1.37996
1.14302	1.16313
1.06027	1.1778
0.794415

## Sheet: Fig. 1I
SPIN-1::mCh (endogenous) adult (day 1)
junctions/object					Table Analyzed	junctions/object
WT	eat-2
0.186047	0.511111				Column B	eat-2
0.0454545	0.367647				vs.	vs.
0.12	0.442308				Column A	WT
0.0714286	0.318841
0	0.44186				Unpaired t test
0	0.424528				P value	<0.0001
0.125	0.410256				P value summary	****
0	0.506494				Significantly different (P < 0.05)?	Yes
0.106383	0.519231				One- or two-tailed P value?	Two-tailed
0	0.57619				t, df	t=16.37, df=38
0.0526316	0.402597
0.0625	0.366667				How big is the difference?
0.166667	0.434783				Mean of column A	0.08796
0.0909091	0.434783				Mean of column B	0.4393
0.142857	0.5				Difference between means (B - A) ± SEM	0.3513 ± 0.02146
0.0454545	0.422727				95% confidence interval	0.3079 to 0.3947
0.05	0.462687				R squared (eta squared)	0.8758
0.138889	0.28169
0.178571	0.451613				F test to compare variances
0.176471	0.509202				F, DFn, Dfd	1.232, 19, 19
					P value	0.6539
					P value summary	ns
					Significantly different (P < 0.05)?	No
					Data analyzed
					Sample size, column A	20
					Sample size, column B	20

## Sheet: Fig. 1J
SPIN-1::mCh (endogenous) adult (day1)
object length (µm)					Table Analyzed	1J_lengths
WT	eat-2
1.197	0.266				Column B	eat-2
0.6365	4.332				vs.	vs.
0.6365	4.1325				Column A	WT
0.399	4.1135
0.133	3.61				Unpaired t test with Welch's correction
0.266	3.097				P value	<0.0001
1.273	3.0875				P value summary	****
0.19	2.47				Significantly different (P < 0.05)?	Yes
0.3705	2.3085				One- or two-tailed P value?	Two-tailed
1.9095	2.0235				Welch-corrected t, df	t=10.70, df=387.5
0.5795	1.9095
0.5795	1.862				How big is the difference?
0.19	1.8525				Mean of column A	0.5677
0.266	1.8335				Mean of column B	1.311
0.133	1.7385				Difference between means (B - A) ± SEM	0.7430 ± 0.06941
4.009	1.672				95% confidence interval	0.6065 to 0.8794
0.9595	1.425				R squared (eta squared)	0.2282
0.5035	1.425
0.5035	1.349				F test to compare variances
1.52	1.3015				F, DFn, Dfd	3.253, 574, 139
0.323	1.273				P value	<0.0001
0.133	1.273				P value summary	****
0.266	1.273				Significantly different (P < 0.05)?	Yes
0.19	1.254
2.4605	1.216				Data analyzed
1.273	1.197				Sample size, column A	140
1.273	1.121				Sample size, column B	575
0.6365	1.083
0.3705	0.9785
0.323	0.9595
0.133	0.9595
0.133	0.9595
2.337	0.7695
0.133	0.7695
0.133	0.7505
0.6365	0.5795
0.6365	0.4465
0.6365	0.323
0.5795	0.323
0.133	0.7695
0.7125	0.4465
0.133	0.399
0.399	2.869
0.266	2.869
0.8265	1.805
0.9025	1.7765
0.9025	1.6435
0.6555	1.2445
0.133	1.14
0.133	1.1115
0.9595	0.3705
0.133	0.323
0.133	0.399
0.7125	0.399
0.133	0.133
1.7765	0.133
1.539	4.902
1.197	1.33
0.6935	0.7695
0.5605	0.6365
0.532	0.3705
0.5035	1.349
0.323	1.9665
0.133	0.133
1.691	4.0945
0.6365	3.2395
0.133	3.173
0.532	2.9735
0.9785	2.1945
0.399	2.1945
1.539	1.7765
0.133	1.748
0.3705	1.748
0.133	1.6435
0.266	1.5675
0.323	1.539
0.133	1.539
0.399	1.406
0.4465	1.387
0.266	1.349
0.4465	1.3015
0.3705	1.254
0.323	1.14
0.133	1.14
0.133	1.0545
0.266	0.9595
0.323	0.9595
0.133	0.9025
2.793	0.874
0.133	0.7695
0.133	0.7125
0.323	0.5795
0.4465	0.5035
0.133	0.399
0.19	0.133
0.323	0.19
0.19	0.532
0.133	0.931
0.4465	0.5795
1.9665	0.133
0.399	0.399
0.7125	2.812
0.133	0.7125
2.014	0.133
2.4605	0.4465
0.5035	0.133
0.4465	2.717
0.133	2.2515
0.266	1.406
0.6365	1.349
0.4465	0.5795
0.6365	0.874
0.266	1.1685
0.133	0.8265
0.6365	0.6935
0.5035	0.6935
0.133	0.6935
0.266	0.5035
0.266	0.3705
0.133	0.3705
0.266	0.19
0.133	1.729
0.9025	0.4465
0.9595	0.6365
0.399	0.9025
0.266	2.4415
0.5035	1.387
0.133	0.8455
0.7695	3.401
0.5795	3.0305
0.4465	2.261
0.133	1.273
0.133	1.0355
0.133	1.007
0.399	0.9025
0.133	0.7505
0.5035	0.6935
0.133	0.6935
0.133	0.5035
0.19	0.4465
	0.266
	0.133
	2.2515
	1.729
	0.9785
	0.5795
	0.4465
	0.266
	0.133
	0.9785
	0.5035
	2.0425
	0.6365
	0.5035
	0.323
	2.584
	0.9785
	0.7125
	0.6365
	1.216
	0.9215
	0.5035
	0.19
	1.273
	4.3795
	0.266
	0.133
	0.133
	0.133
	3.2395
	0.266
	0.133
	1.197
	1.14
	1.064
	0.5035
	0.8265
	0.133
	0.399
	0.133
	1.672
	0.266
	8.2365
	6.8875
	4.408
	3.002
	2.812
	2.793
	2.527
	2.3655
	2.1945
	2.0995
	1.672
	1.596
	1.596
	1.3015
	1.197
	1.14
	1.083
	1.083
	1.007
	0.9595
	0.6935
	0.6555
	0.6365
	0.5035
	0.5035
	0.5035
	0.133
	0.8265
	1.9855
	0.8455
	2.945
	1.7005
	0.9595
	0.5605
	0.532
	1.197
	0.6365
	0.323
	0.5795
	3.6575
	0.5795
	0.4465
	1.463
	0.6555
	0.5795
	0.19
	1.007
	0.399
	0.133
	0.133
	0.532
	0.19
	0.6365
	0.323
	0.874
	0.133
	1.672
	0.6365
	2.831
	0.133
	5.9755
	0.266
	2.622
	2.47
	2.2515
	1.425
	1.5105
	0.6555
	0.6935
	0.133
	0.19
	2.0615
	1.1115
	3.876
	1.387
	0.874
	0.323
	0.133
	1.216
	0.8265
	2.7835
	2.2515
	1.9855
	1.729
	1.539
	1.197
	1.14
	1.064
	0.874
	0.874
	0.7125
	0.5035
	0.4465
	0.4465
	0.3705
	0.3705
	0.323
	0.323
	1.007
	0.266
	0.133
	0.133
	3.3915
	0.5795
	4.4935
	2.337
	1.672
	0.9025
	0.7695
	0.133
	0.9025
	0.266
	0.5605
	0.133
	2.2515
	1.615
	0.4465
	4.142
	2.812
	1.539
	1.539
	1.273
	1.007
	0.9025
	0.8265
	0.5035
	0.4465
	0.4465
	0.19
	0.399
	3.8
	0.323
	0.8455
	1.558
	2.3275
	1.197
	0.9595
	0.5035
	1.007
	0.8265
	0.7125
	0.6935
	0.6365
	0.5035
	0.4465
	0.3705
	0.323
	2.3085
	0.266
	0.19
	1.8525
	1.539
	1.3775
	1.3015
	1.216
	1.197
	1.14
	1.0355
	1.007
	0.5795
	0.5605
	0.5605
	0.399
	1.0545
	0.133
	1.1685
	0.399
	0.19
	2.869
	0.7695
	1.7765
	1.273
	0.133
	6.2035
	5.3865
	4.0565
	3.477
	2.793
	2.546
	2.394
	2.0995
	2.0425
	1.9475
	1.9095
	1.805
	1.4345
	1.3015
	1.254
	1.216
	1.007
	0.9785
	0.9595
	0.8265
	0.8265
	0.7885
	0.6365
	0.323
	1.0355
	0.133
	1.349
	1.216
	0.9785
	0.323
	0.6365
	1.672
	0.266
	2.2515
	0.7125
	2.0235
	1.007
	0.9025
	0.5035
	4.902
	4.218
	3.0495
	2.5745
	2.3845
	2.28
	1.083
	1.064
	1.0355
	0.9025
	0.7885
	0.7695
	0.6935
	0.6935
	0.532
	0.5035
	2.5175
	2.28
	2.1185
	1.4915
	1.463
	1.33
	0.8265
	0.7695
	0.7505
	0.7125
	0.133
	0.266
	0.19
	1.558
	4.7215
	2.413
	2.3275
	2.014
	1.9095
	1.273
	0.19
	0.133
	2.3845
	1.7005
	1.349
	0.6935
	0.5795
	1.1685
	5.7285
	3.5055
	3.002
	2.546
	2.5175
	2.5175
	2.4035
	2.2515
	2.204
	2.1945
	2.0425
	1.957
	1.8905
	1.881
	1.6435
	1.596
	1.558
	1.539
	1.52
	1.482
	1.463
	1.3775
	1.3015
	1.2445
	1.216
	1.216
	1.197
	1.1115
	1.083
	1.064
	1.0355
	1.007
	1.007
	0.9595
	0.9595
	0.9025
	0.9025
	0.874
	0.8265
	0.798
	0.7695
	0.7695
	0.7125
	0.7125
	0.6935
	0.6365
	0.6365
	0.5795
	0.5605
	0.5605
	0.532
	0.5035
	0.4465
	0.266
	0.133
	0.3705
	4.56
	2.945
	0.7885
	1.3015
	0.4465
	0.19
	0.133
	0.133
	0.133
	2.964
	1.216
	0.874
	0.323
	2.622
	1.8525
	1.615
	1.197
	0.9025
	0.874
	0.7505
	0.5035
	0.266
	0.133
	0.133
	0.133
	1.805
	1.539
	4.7785
	3.6005
	3.5815
	3.534
	3.4105
	2.964
	2.926
	2.5175
	2.47
	2.3085
	2.28
	2.0995
	2.0995
	2.014
	1.8525
	1.729
	1.691
	1.672
	1.596
	1.5675
	1.5105
	1.349
	1.349
	1.33
	1.33
	1.273
	1.197
	1.1685
	1.083
	1.083
	1.064
	1.064
	1.0545
	0.9595
	0.931
	0.8455
	0.7505
	0.6365
	0.6365
	0.5795
	0.5605
	0.5035
	0.5035
	0.5035
	0.5035
	0.4465
	0.4465
	0.4465
	0.3705
	0.3705
	0.266
	0.133
	3.287
	0.7885
