# Supplementary material for: Tubular lysosome induction couples animal starvation to healthy aging
Source: Nat Aging. 2023 Aug 14;3(9):1091–106. doi: 10.1038/s43587-023-00470-6 (PMC10501908; doi:10.1038/s43587-023-00470-6)
Supplement: Source Data Fig. 2 — Statistical source data for Fig. 2. [file 43587_2023_470_MOESM6_ESM.xlsx]

## Sheet: Fig. 2B
Pges-1::sqst-1::mCh::gfp
GFP/mCh ratio							Table Analyzed	L1_sqst-1_gfp/mCh ratio		Table Analyzed	adult_sqst_g/m ratio fed/straved
larval (L1)			adult (day2)
fed	starved		fed	starved			Column B	starved		Column B	starved
1.06813	0.539616		1.16824	0.142908			vs.	vs.		vs.	vs.
1.08616	0.596317		1.27057	0.58459			Column A	fed		Column A	fed
1.10931	0.37037		1.3841	0.221489
0.855282	0.512006		1.14566	0.574314			Unpaired t test			Unpaired t test
0.890234	0.135934		1.69255	0.267061			P value	<0.0001		P value	<0.0001
1.0164	0.479245		1.63988	0.184295			P value summary	****		P value summary	****
1.07716	0.579345		1.2717	1.40314			Significantly different (P < 0.05)?	Yes		Significantly different (P < 0.05)?	Yes
1.02395	0.366164		1.0047	0.663441			One- or two-tailed P value?	Two-tailed		One- or two-tailed P value?	Two-tailed
1.5487	0.333276		0.779233	0.377873			t, df	t=6.381, df=37		t, df	t=4.920, df=36
0.947831	0.788264		0.802861	0.635404
0.978486	0.66663		0.65207	0.404078			How big is the difference?			How big is the difference?
1.19219	0.400043		0.992908	0.404259			Mean of column A	1.03		Mean of column A	1
0.614868	0.426137		0.949942	0.406216			Mean of column B	0.4764		Mean of column B	0.4934
1.22214			1.10034	0.576772			Difference between means (B - A) ± SEM	-0.5532 ± 0.08669		Difference between means (B - A) ± SEM	-0.5066 ± 0.1030
0.960106			1.1406	0.569796			95% confidence interval	-0.7288 to -0.3775		95% confidence interval	-0.7154 to -0.2977
1.5317			1.11987	0.47936			R squared (eta squared)	0.524		R squared (eta squared)	0.402
0.776871			0.636787
1.66088			0.62299				F test to compare variances			F test to compare variances
0.97231			0.74075				F, DFn, Dfd	3.005, 25, 12		F, DFn, Dfd	1.251, 21, 15
0.647117			0.583				P value	0.0502		P value	0.6657
0.947793			0.688433				P value summary	ns		P value summary	ns
1.22351			0.612837				Significantly different (P < 0.05)?	No		Significantly different (P < 0.05)?	No
0.425811
0.622241							Data analyzed			Data analyzed
1.24881							Sample size, column A	26		Sample size, column A	22
1.12146							Sample size, column B	13		Sample size, column B	16

## Sheet: Fig. 2D
Pges-1::sqst-1::mCh::gfp
junctions/object							Table Analyzed	2D_stats_L1 and adults fed/starved		Table Analyzed	2D_stats_L1 and adults fed/starved
larval (L1)			adult (day2)
fed	starved		fed	starved			Column B	starved		Column D	starved
0	0.294118		0.037037	0.330827			vs.	vs.		vs.	vs.
0	0.343558		0.0465116	0.438163			Column A	fed		Column C	fed
0	0.423077		0	0.444444
0.08	0.496528		0.0166667	0.418605			Unpaired t test			Unpaired t test
0.0476191	0.0943396		0	0.302521			P value	<0.0001		P value	<0.0001
0.0606061	0.325301		0	0.164557			P value summary	****		P value summary	****
0	0.532468		0.0206897	0.300813			Significantly different (P < 0.05)?	Yes		Significantly different (P < 0.05)?	Yes
0	0.447674		0.0454546	0.488722			One- or two-tailed P value?	Two-tailed		One- or two-tailed P value?	Two-tailed
0	0.338843		0.03	0.311927			t, df	t=14.17, df=44		t, df	t=16.21, df=38
0	0.339623		0.0520833	0.404167
0	0.306452		0.119403	0.307692			How big is the difference?			How big is the difference?
0.0909091	0.37037		0.0598291	0.27193			Mean of column A	0.04202		Mean of column C	0.03698
0	0.316176		0.00884956	0.401709			Mean of column B	0.378		Mean of column D	0.3871
0	0.470588		0.0592593	0.479876			Difference between means (B - A) ± SEM	0.3359 ± 0.02372		Difference between means (D - C) ± SEM	0.3501 ± 0.02160
0	0.463303		0.0833333	0.37037			95% confidence interval	0.2882 to 0.3837		95% confidence interval	0.3064 to 0.3938
0	0.370968		0.0149254	0.486957			R squared (eta squared)	0.8202		R squared (eta squared)	0.8736
0	0.47541		0.0535714	0.412162
0	0.495575		0.015873	0.432927			F test to compare variances			F test to compare variances
0.0681818	0.276923		0.0392157	0.36036			F, DFn, Dfd	3.648, 18, 26		F, DFn, Dfd	8.366, 20, 18
0.0416667				0.529126			P value	0.0028		P value	<0.0001
0				0.470968			P value summary	**		P value summary	****
0.158537							Significantly different (P < 0.05)?	Yes		Significantly different (P < 0.05)?	Yes
0.0916667
0.0927835							Data analyzed			Data analyzed
0.136986							Sample size, column A	27		Sample size, column C	19
0.170213							Sample size, column B	19		Sample size, column D	21
0.0952381

## Sheet: Fig. 2F
SPIN-1::mCh (endogenous), fed, adult (day 2)
junctions/object					Number of families	1
Control	daf-15 RNAi	let-363 RNAi			Number of comparisons per family	2
0	0.428571	0.255319			Alpha	0.05
0.142857	0.43299	0.186047			One-way ANOVA
0.0666667	0.383929	0.385965			Dunnett's multiple comparisons test	Mean Diff.	95.00% CI of diff.	Below threshold?	Summary	Adjusted P Value	A-?
0.111111	0.447368	0.275362			Control vs. daf-15 RNAi	-0.279	-0.3544 to -0.2036	Yes	****	<0.0001	B	daf-15 RNAi
0.0697674	0.256757	0.352113			Control vs. let-363 RNAi	-0.2313	-0.3066 to -0.1559	Yes	****	<0.0001	C	let-363 RNAi
0	0.314815	0.352941
0.111111	0.303922	0.44			Test details	Mean 1	Mean 2	Mean Diff.	SE of diff.	n1	n2	q	DF
0	0.258824	0.301075			Control vs. daf-15 RNAi	0.07752	0.3566	-0.279	0.03231	10	10	8.637	27
0.148649	0.405063	0.189655			Control vs. let-363 RNAi	0.07752	0.3088	-0.2313	0.03231	10	10	7.158	27
0.125	0.333333	0.349206
