# Supplementary material for: Tubular lysosome induction couples animal starvation to healthy aging
Source: Nat Aging. 2023 Aug 14;3(9):1091–106. doi: 10.1038/s43587-023-00470-6 (PMC10501908; doi:10.1038/s43587-023-00470-6)
Supplement: Source Data Fig. 3 — Statistical source data for Fig. 3. [file 43587_2023_470_MOESM7_ESM.xlsx]

## Sheet: Fig. 3B
SPIN-1::mCh (endogenous)
junctions/object											Table analyzed: larval (L1)
larval (L1)					adult (day 2)						Number of families	1
WT		unc-51			WT		unc-51				Number of comparisons per family	6
fed	starved	fed	starved		fed	starved	fed	starved			Alpha	0.05
0.0285714	0.4	0.38785	0.434555		0.0632911	0.478788	0.401163	0.545977			Two-way ANOVA
0	0.371622	0.182796	0.447619		0.018018	0.567073	0.189873	0.458763			Tukey's multiple comparisons test	Mean Diff.	95.00% CI of diff.	Below threshold?	Summary	Adjusted P Value
0.0526316	0.453901	0.429348	0.25		0.113636	0.508772	0.358289	0.451724
0.0277778	0.354545	0.0666667	0.318584		0	0.463415	0.259574	0.436681			WT:fed vs. WT:starved	-0.3802	-0.4698 to -0.2905	Yes	****	<0.0001
0	0.397516	0.372093	0.413408		0.0512821	0.286624	0.178571	0.556522			WT:fed vs. unc-51:fed	-0.2727	-0.3624 to -0.1830	Yes	****	<0.0001
0.0333333	0.373737	0.371622	0.397849		0	0.403101	0.440329	0.418719			WT:fed vs. unc-51:starved	-0.3672	-0.4568 to -0.2775	Yes	****	<0.0001
0	0.373333	0.443439	0.366412		0.114754	0.313609	0.374429	0.34902			WT:starved vs. unc-51:fed	0.1075	0.01780 to 0.1971	Yes	*	0.0135
0	0.381215	0.27619	0.39196		0	0.369427	0.118421	0.315315			WT:starved vs. unc-51:starved	0.01302	-0.07665 to 0.1027	No	ns	0.9794
0.0294118	0.421053	0.191781	0.458333		0.0666667	0.534653	0.381579	0.50996			unc-51:fed vs. unc-51:starved	-0.09445	-0.1841 to -0.004781	Yes	*	0.0358
0	0.446602	0.177083	0.364641		0.0434783	0.489177	0.501718	0.559406
											Test details	Mean 1	Mean 2	Mean Diff.	SE of diff.	N1	N2	q	DF
											WT:fed vs. WT:starved	0.01717	0.3974	-0.3802	0.03329	10	10	16.15	36
											WT:fed vs. unc-51:fed	0.01717	0.2899	-0.2727	0.03329	10	10	11.58	36
											WT:fed vs. unc-51:starved	0.01717	0.3843	-0.3672	0.03329	10	10	15.6	36
											WT:starved vs. unc-51:fed	0.3974	0.2899	0.1075	0.03329	10	10	4.565	36
											WT:starved vs. unc-51:starved	0.3974	0.3843	0.01302	0.03329	10	10	0.5529	36
											unc-51:fed vs. unc-51:starved	0.2899	0.3843	-0.09445	0.03329	10	10	4.012	36
											Table analyzed: adult (day 2)
											Number of families	1
											Number of comparisons per family	6
											Alpha	0.05
											Two-way ANOVA
											Tukey's multiple comparisons test	Mean Diff.	95.00% CI of diff.	Below threshold?	Summary	Adjusted P Value
											WT:fed vs. WT:starved	-0.3944	-0.5053 to -0.2834	Yes	****	<0.0001
											WT:fed vs. unc-51:fed	-0.2733	-0.3842 to -0.1623	Yes	****	<0.0001
											WT:fed vs. unc-51:starved	-0.4131	-0.5240 to -0.3021	Yes	****	<0.0001
											WT:starved vs. unc-51:fed	0.1211	0.01012 to 0.2320	Yes	*	0.028
											WT:starved vs. unc-51:starved	-0.01874	-0.1297 to 0.09221	No	ns	0.9682
											unc-51:fed vs. unc-51:starved	-0.1398	-0.2508 to -0.02886	Yes	**	0.0088
											Test details	Mean 1	Mean 2	Mean Diff.	SE of diff.	N1	N2	q	DF
											WT:fed vs. WT:starved	0.04711	0.4415	-0.3944	0.0412	10	10	13.54	36
											WT:fed vs. unc-51:fed	0.04711	0.3204	-0.2733	0.0412	10	10	9.381	36
											WT:fed vs. unc-51:starved	0.04711	0.4602	-0.4131	0.0412	10	10	14.18	36
											WT:starved vs. unc-51:fed	0.4415	0.3204	0.1211	0.0412	10	10	4.156	36
											WT:starved vs. unc-51:starved	0.4415	0.4602	-0.01874	0.0412	10	10	0.6435	36
											unc-51:fed vs. unc-51:starved	0.3204	0.4602	-0.1398	0.0412	10	10	4.8	36

## Sheet: Fig. 3D
NUC-1::mCherry (gut), fed adult (day 3)
junctions/object
WT	Q82 gut	Q35 muscle			Number of families	1
0.0186916	0.204082	0.208696			Number of comparisons per family	2
0.0416667	0.0930233	0.173469			Alpha	0.05
0.04	0.179688	0.194969			One-way ANOVA
0.029703	0.0449438	0.0392157			Dunnett's multiple comparisons test	Mean Diff.	95.00% CI of diff.	Below threshold?	Summary	Adjusted P Value	C-?
0.0600858	0.289017	0.111111			WT vs. Q82 gut	-0.1217	-0.1802 to -0.06312	Yes	****	<0.0001	D	Q82 gut
0.0666667	0.184211	0.145631			WT vs. Q35 muscle	-0.1153	-0.1738 to -0.05674	Yes	***	0.0002	E	Q35 muscle
0.0564972	0.184971	0.204651
0.0681818	0.230769	0.226744			Test details	Mean 1	Mean 2	Mean Diff.	SE of diff.	n1	n2	q	DF
0.127517	0.204819	0.213793			WT vs. Q82 gut	0.06023	0.1819	-0.1217	0.02509	10	10	4.85	27
0.0932643	0.20339	0.236842			WT vs. Q35 muscle	0.06023	0.1755	-0.1153	0.02509	10	10	4.595	27

## Sheet: Fig. 3E
NUC-1::mCherry (gut), fed adult (day 3)
object length (µm)
WT	Q82 gut	Q35 muscle			Number of families	1
0.388	2.08	0.194			Number of comparisons per family	2
0.194	0.652	0.545			Alpha	0.05
0.275	1.627	0.259			One-way ANOVA
0.248	0.065	2.739			Dunnett's multiple comparisons test	Mean Diff.	95.00% CI of diff.	Below threshold?	Summary	Adjusted P Value	C-?
0.129	0.69	0.248			WT vs. Q82 gut	-0.7483	-0.8438 to -0.6528	Yes	****	<0.0001	D	Q82 gut
0.129	0.739	0.065			WT vs. Q35 muscle	-0.4682	-0.5669 to -0.3696	Yes	****	<0.0001	E	Q35 muscle
0.065	0.458	1.341
0.065	0.065	0.065			Test details	Mean 1	Mean 2	Mean Diff.	SE of diff.	n1	n2	q	DF
0.065	0.598	1.17			WT vs. Q82 gut	0.5323	1.281	-0.7483	0.04308	1367	1264	17.37	3747
0.065	1.821	0.156			WT vs. Q35 muscle	0.5323	1.001	-0.4682	0.04451	1367	1119	10.52	3747
0.248	1.207	0.598
0.496	0.507	2.98
0.248	3.502	2.667
0.065	0.156	1.848
0.092	0.065	1.799
0.766	0.56	1.261
0.986	0.754	1.17
0.781	0.69	0.98
0.275	4.391	0.636
0.194	0.48	1.973
0.156	1.75	0.937
0.77	2.645	0.312
0.545	0.743	1.951
0.366	0.754	1.844
0.781	0.469	1.158
0.065	0.275	1.132
0.092	5.567	0.674
0.156	0.728	0.598
3.384	0.286	0.496
0.248	4.228	0.442
0.819	0.092	0.221
0.092	0.065	0.065
0.248	1.627	0.663
0.339	0.442	0.625
0.377	0.286	0.518
0.092	1.52	0.259
0.092	0.065	0.221
0.415	3.141	0.065
0.065	0.35	0.884
1.212	1.078	2.08
0.991	1.25	1.752
0.129	0.275	0.986
0.339	3.098	1.304
0.092	0.129	0.819
0.533	0.221	0.453
0.092	1.94	1.832
0.652	1.676	1.04
0.194	1.433	0.846
1.714	1.288	0.065
0.922	0.922	2.236
0.415	0.906	1.455
0.065	0.77	1.337
0.129	0.533	0.377
0.339	0.442	1.875
0.065	0.415	0.701
0.248	0.377	0.388
0.065	0.156	0.926
0.377	3.018	0.156
0.156	0.065	3.453
0.065	1.094	1.902
2.56	0.065	1.212
0.636	0.312	0.991
1.73	0.156	0.964
0.065	0.065	0.496
1.611	0.194	0.065
0.129	0.324	0.092
0.065	0.496	0.092
0.545	0.339	2.145
0.221	0.404	0.156
0.194	0.183	2.975
0.092	0.156	0.507
0.415	0.404	2.473
0.092	2.835	1.406
0.092	1.422	0.065
0.183	0.129	0.964
0.183	0.092	0.065
0.129	0.092	2.047
0.571	0.674	0.065
0.065	1.951	2.868
0.156	1.261	3.513
0.065	0.507	0.065
0.663	0.366	0.792
0.065	0.221	3.913
0.339	0.092	1.719
0.221	0.609	1.078
0.065	0.065	0.674
0.221	0.156	4.801
0.065	2.243	1.31
	0.312	1.072
0.221	0.065	0.442
0.092	0.312	5.395
0.728	1.395	0.458
0.339	0.9	1.051
0.248	0.092	0.739
0.129	0.065	0.625
0.862	1.406	0.388
0.507	0.065
0.092	0.092	0.156
1.04	0.129	0.636
0.754	3.649	0.48
0.286	0.598	3.261
0.065	0.895	2.683
0.415	0.48	2.112
0.507	2.236	1.616
0.065	1.46	5.857
0.065	0.975	1.433
2.172	0.9	1.002
2.042	0.781	0.496
0.065	0.092	0.065
2.899	0.286	0.129
0.377	0.248	1.223
0.065	0.065	0.065
0.366		0.56
0.404	2.053	0.129
0.092	1.002	0.092
0.129	0.194	0.286
0.377	0.663	0.248
0.248	0.065	1.536
0.092	0.221	0.388
0.183	1.04	0.183
1.779	0.77	0.377
4.522	0.533	1.375
0.819	0.766	0.129
0.377	1.116	0.065
2.748	1.018	3.988
0.065	0.156	0.884
0.129	3.692	1.973
0.895	3.437	0.129
0.35	0.625	0.469
0.065	2.386	0.183
0.065	1.649	0.129
0.728	1.083	0.609
0.065	0.194	0.366
2.027	0.819	0.092
0.065	0.598	0.129
1.406	0.766	3.082
0.129	0.092	1.94
0.221	0.739	1.449
1.455	0.092	1.045
1.772	0.156	0.129
1.353	2.274	1.299
0.69	0.065	0.518
0.587	2.203	0.065
0.156	1.768	1.795
0.194	1.143	7.406
0.614	1.056	3.152
0.129	0.96	2.21
0.156	0.587	2.194
0.129	0.35	2.058
0.065	0.286	1.746
0.065	0.065	1.223
0.065	0.065	1.083
0.065	2.214	0.926
0.571	0.83	0.808
0.286	0.065	0.609
0.156	5.399	0.129
0.781	2.469	0.129
0.129	1.051	0.065
0.286	0.743	1.083
0.065	0.533	0.388
0.065	0.129	0.377
0.194	5.212	0.092
0.404	1.547	0.156
0.129	0.663	1.266
0.065	0.571	1.132
0.065	2.08	0.873
0.156	2.274	0.312
0.065	0.469	0.065
0.065	0.156	2.792
0.507	0.065	2.321
0.469	4.321	0.065
0.442	2.42	3.098
0.156	2.009	2.285
0.129	1.806	1.143
0.065	1.654	0.065
0.065	1.391	0.065
0.598	0.705	0.766
0.469	0.69	2.446
0.469	0.404	1.558
0.377	2.469	1.207
0.065	0.065	0.754
0.065	0.156	0.221
0.469	0.194	1.219
0.065	4.408	2.388
0.469	1.509	0.221
0.065	1.143
0.065	0.83	1.288
1.487	0.663	0.194
0.092	0.065	0.259
0.092	0.129	1.402
0.129	1.433	2.274
0.065	3.076	1.806
0.065	0.129	1.078
0.663	3.228	3.562
0.286	0.9	0.065
0.065	0.587	0.792
0.065	0.949	2.252
0.065	0.092	1.627
0.129	0.663	0.754
1.353	0.065	0.69
1.272	0.092	0.129
0.194	1.632	0.129
0.194	1.315	1.772
	0.728	1.132
1.681	1.196	0.937
0.507	1.558	0.156
0.156	1.444	1.993
0.065	0.35	1.757
0.065	0.092	1.692
0.431	1.391	0.324
1.239	0.792	3.341
0.183	0.701	0.065
0.065	0.156	0.065
0.259	0.065	4.801
0.636	8.37	3.303
0.065	4.154	2.716
0.415	2.027	2.29
0.652	1.94	2.199
0.415	1.223	1.94
1.223	1.158	1.859
0.259	1.136	1.859
0.312	0.911	1.444
0.156	0.415	1.357
0.949	0.69	1.19
0.312	0.221	0.922
0.092	1.93	0.915
0.065	1.002	0.911
0.625	0.56	0.906
0.259	1.627	0.862
0.275	0.065	0.808
0.35	0.065	0.743
1.315	0.065	0.728
0.507	0.065	0.728
0.065	6.33	0.701
0.598	4.973	0.636
0.248	3.243	0.614
0.194	2.348	0.56
0.065	2.299	0.496
0.183	2.192	0.442
0.092	2.187	0.221
0.065	1.757	0.129
0.092	1.73	0.065
0.522	1.676	1.978
0.388	1.417	1.687
0.183	1.417	1.428
0.129	1.406	0.625
1.299	1.143	0.312
0.545	1.121	2.926
0.48	0.868	0.259
0.35	0.701	1.734
1.17	0.69	0.129
0.092	0.69	0.065
0.065	0.652	0.156
0.065	0.625	0.092
0.065	0.377	2.397
0.065	0.312	0.065
0.183	0.275	0.065
0.065	0.873	0.766
0.092	0.065	0.065
0.259	0.533	1.966
0.065	0.873	1.326
0.183	0.194	0.937
0.129	0.312	0.442
0.065	0.674	0.156
0.35	0.156	2.404
0.221	10.791	3.152
0.183	0.129	0.9
0.065	4.866	0.092
2.873	0.453	1.493
0.533	1.207	1.299
0.183	0.156	1.966
0.248	0.065	0.56
0.065	0.065	0.792
0.092	0.647	1.078
0.404	2.393	0.663
0.065	1.181	0.388
0.183	0.065	0.129
1.391	0.598	0.129
0.065	0.092	2.214
0.092	0.663	5.453
0.065	0.065	1.466
0.065	0.129	1.353
1.821	2.469	1.121
0.065	2.866	0.221
0.717	2.732	0.065
0.092	2.489	0.949
0.129	2.221	3.558
0.221	1.158	1.143
0.339	0.458	0.065
0.092	0.442	0.065
0.259	6.408	0.065
0.286	3.25	0.964
0.259	0.717	1.455
0.275	1.121	0.9
0.156	0.156	0.652
0.092	0.194	2
0.701	0.065	1.757
2.042	0.129	1.315
0.808	1.304	0.862
0.496	1.283	0.065
0.286	0.911	0.065
0.156	0.377	0.533
1.482	1.147	2.268
0.065	0.156	1.982
0.286	1.482	1.482
0.286	0.065	0.781
0.194	0.065	0.614
0.614	4.527	0.065
0.312	0.792	0.129
0.129	0.717	0.431
0.496	0.156	0.625
	7.104	0.625
0.415	3.326	0.286
0.522	0.652	1.174
0.895	0.065	1.132
0.888	0.937	0.533
0.728	4.1	0.092
0.69	4.089	1.045
0.286	2.544	0.248
1.094	0.922	0.065
0.156	3.413	0.404
0.518	0.065	0.065
0.156	0.194	0.895
0.614	1.698	0.065
0.065	3.395
0.873	1.844	0.545
0.183	0.286	0.221
0.065	0.221	0.366
0.065	0.065	1.051
0.065	0.065	0.065
0.129	2.114	4.846
0.092	0.545	0.35
0.377	0.129	0.248
0.442	1.44	0.065
0.156	0.792	0.065
0.156	0.636	0.092
0.221	3.118	0.194
0.065	0.652	1.223
0.183	2.038	1.17
0.743	0.339	0.221
0.366	0.183	1.158
0.129	0.129	0.926
0.092	0.065	0.065
0.701		0.496
0.065	1.078	0.183
0.065	1.649	0.56
0.092	0.324	0.129
1.04	1.207	0.092
0.221	0.275	0.065
1.013	0.129	0.545
0.183	0.156	0.221
0.496	0.766	0.092
0.964	0.937	0.092
0.194	0.065	4.629
0.35	1.757	2.739
0.065	1.228	1.158
0.065	0.507	0.469
0.9	0.065	3.067
0.092	0.35	0.092
0.286	4.116	1.498
0.275	0.065	1.25
0.857	5.96	0.35
1.185	5.225	1.266
0.431	0.766	0.766
0.571	2.156	0.377
0.259	0.065	2.808
0.092	0.065	0.156
0.065	0.065	0.065
0.065	4.159	0.156
0.312	1.589	0.453
0.701	0.835
0.183	0.647	0.792
0.065	0.194	0.065
0.092	0.065	0.065
0.873	0.194	3.399
0.35	1.589	0.194
0.652	0.324	2.538
0.065	0.065	1.638
0.194	0.442	1.002
1.158	0.156	0.533
0.156	0.065	1.304
0.065	0.065	0.156
0.092	1.46	0.496
0.156	0.065	0.129
0.221	0.092	0.221
0.35	0.366	0.065
0.545	0.092	0.911
0.156	0.728	0.717
0.156	0.065	0.286
0.545	0.183	0.065
1.04	0.065	0.286
0.431	0.522	0.717
0.129	0.065	0.324
0.442	0.065	0.312
0.312	0.156	1.341
0.194	1.902	0.092
0.884	0.312	0.496
0.065	1.051	0.092
0.766	0.415	0.065
	1.072	1.024
0.194	0.065	0.652
0.35	0.065	0.324
0.065	0.545	4.522
0.533	0.065	0.496
0.065	6.158	0.404
0.248	0.092	0.728
0.092	0.469	0.194
0.065	2.134	1.379
0.496	0.183	1.379
0.065	2.058	1.223
0.065	0.129	0.458
0.092	1.136	0.496
0.065	0.065	3.745
0.065	0.156	1.627
0.35	0.728	1.029
0.065	0.35	0.991
0.781	0.092	0.092
0.884		0.065
0.824	0.873	0.065
0.819	0.194	3.179
1.132	0.312	0.442
0.415	0.248	2.801
1.509	0.129	1.018
0.781	0.937	0.35
0.092	0.507	0.415
0.312	0.366	0.221
0.797	0.221	0.065
0.248	0.065	0.625
1.395	7.917	0.183
0.065	6.698
0.286	4.16	1.234
0.183	3.799	1.207
0.183	3.573	0.625
0.598	3.272	0.56
0.663	2.598	0.56
0.248	2.118	0.404
0.156	1.455	0.221
0.156	1.207	0.183
0.324	1.029	0.96
0.221	1.013	0.663
0.221	0.937	0.129
0.48	0.9	0.092
0.065	0.674	0.183
0.065	0.587	4.301
0.286	0.431	0.324
0.129	0.419	0.846
0.065	0.312	0.286
0.065	5.928	0.092
0.065	5.567	0.895
0.533	2.453	0.496
0.156	2.366	0.324
0.065	2.225	0.587
1.304	1.826	1.87
0.156	1.406	0.533
0.183	1.17	0.522
0.183	0.98	0.728
0.065	0.69	0.065
0.092	0.625	0.129
0.248	0.571	1.261
0.129	0.522	1.04
0.77	0.469	0.884
0.065	0.194	0.636
0.065	0.221	0.598
0.065	0.194	1.158
0.156	0.065	0.065
3.272	0.092	0.065
1.002	0.129	0.065
0.065	0.092	0.065
0.717	0.625	1.062
0.065	0.35	2.672
0.129	0.183	0.846
0.339	0.065	0.808
0.35	0.56	0.221
0.129	6.714	0.065
0.129	3.734	1.364
0.35	2.614	0.065
0.065	2.435	2.388
0.339	1.864	0.065
0.156	1.357	1.73
0.404	1.283	1.391
0.377	1.201	0.895
0.286	0.975	0.819
0.431	0.83	0.819
0.803	0.77	0.743
0.35	0.739	0.614
0.259	0.496	0.324
0.065	0.469	0.339
1.649	0.415	0.065
1.051	0.129	0.754
0.48	6.703	0.507
0.221	0.404	0.129
0.156	0.286	2.953
0.533	0.35	1.292
0.366	0.868	1.121
0.183	0.129	0.129
0.636	0.129	0.194
0.766	0.065	3.955
0.248	0.129	1.315
0.065	0.129	0.442
0.065	0.092	0.533
0.792	8.292	0.065
0.533	3.482	0.065
0.388	2.02	1.558
0.846	1.919	1.283
0.366	1.703	0.065
0.156	0.83	0.129
0.156	2.102	0.183
0.129	1.768	0.065
0.598	1.304	0.183
1.509	0.986	0.065
0.092	0.937	3.406
0.991	0.895	1.121
0.743	0.857	6.196
0.625	0.83	0.545
0.286	0.701	0.286
0.275	0.598	0.065
0.221	0.442	4.727
0.092	1.649
0.248	1.574	2.5
0.065	0.065	0.949
0.582	1.875	0.35
1.121	0.728	4.026
1.056	3.06	2.554
0.065	2.312	2.35
0.092	2.225	1.848
1.299	2.183	1.574
1.288	1.864	1.536
0.312	1.616	1.364
0.728	1.154	1.364
0.065	0.701	1.348
0.248	0.194	1.245
0.156	2.361	1.029
0.248	2.14	0.975
0.404	0.129	0.953
1.223	1.288	0.937
0.873	0.065	0.857
0.701	0.065	0.739
0.911	0.183	0.636
0.77	1.638	0.614
0.312	0.065	0.582
0.404	0.065	0.453
0.663	1.223	0.442
0.065	0.065	0.442
0.636	0.092	0.377
0.324	0.469	0.324
0.431	0.507	0.324
0.129	0.56	0.248
2.663	1.562	0.183
0.065	0.065	0.129
0.065	1.73	2.15
1.013	0.873	1.649
0.156	0.625	0.625
1.078	0.129	0.248
0.194	0.065	0.092
0.286	3.864	0.065
1.067	0.598	0.065
0.065	0.571	0.388
0.496	1.17	0.129
0.156	2.598	1.17
1.665	1.919	0.092
1.067	1.627	0.065
0.884	1.17	3.589
0.129	1.158	0.964
0.221	0.9	0.48
0.404	0.674	2.888
0.065	0.598	0.873
0.194	0.442	0.705
0.286	0.339	0.469
0.194	0.857	1.402
0.065	0.415	0.453
0.065	0.286	0.183
0.533	2.591	0.065
0.183	1.185	0.065
0.259	0.857	0.781
0.065	0.728	0.728
0.275	0.377	0.388
	0.221	0.065
0.065	1.509	4.002
1.181	0.065	0.469
0.286	0.065	0.065
0.065		0.717
1.341	5.013	1.185
0.339	1.806	0.092
2.004	1.734	1.902
1.121	0.065	1.132
1.946	0.884	0.259
0.598	0.377	0.129
1.428	0.35	0.183
0.065	0.975	1.902
0.404	0.674	0.469
0.766	0.065	0.129
0.065	2.997	1.288
0.652	0.065	1.056
1.681	0.792	0.065
0.194	1.261	1.223
2.107	0.129	1.277
0.404	0.065	0.937
0.065	2.397	0.129
0.69	1.428	0.065
1.531	1.341	3.105
0.156	1.562	2.424
0.339	1.536	1.121
0.129	0.598	1.051
0.248	0.065	0.35
0.092	0.339	4.676
0.522	3	0.194
0.183	0.156	0.743
0.183	0.324	1.341
1.368	1.212	0.194
0.888	3.428	0.248
0.522	2.647	2.873
0.469	1.438	2.187
0.328	1.406	2.156
0.248	1.341	1.44
0.183	0.636	1.304
0.156	0.545	0.949
0.065	5.497	0.663
1.326	0.092	0.56
1.654	2.926	0.404
0.248	2.321	0.065
0.065	1.746	1.132
0.183	1.089	0.9
0.949	0.533	0.857
0.754	4.527	0.819
0.312	2.112	0.754
0.092	2.015	0.496
0.183	1.875	0.065
0.092	1.719	0.065
0.728	1.649	0.949
0.156	1.634	0.754
0.129	0.065	1.966
0.56	3.06	0.156
0.35	0.065	1.207
1.315	1.692	2.915
0.339	7.721	2.091
0.248	0.065	0.846
0.248	0.248	0.286
0.065	6.04	1.067
0.937	5.524	0.156
0.339	2.803	0.065
1.024	1.131	1.536
0.065	0.259	1.17
1.966	1.611	0.873
1.067	0.743	0.431
1.654	0.259	0.065
1.158	2.038	0.609
0.717	1.504	4.004
0.625	1.391	1.471
0.065	1.234	0.846
0.926	0.922	0.496
0.183	0.868	0.129
0.781	0.339	3.87
0.194	0.442	2.522
0.431	2.437	1.966
0.587	1.589	1.368
0.781	0.065	1.185
0.275	1.266	1.136
0.275	0.9	0.792
0.469	0.636	0.507
0.286	0.156	0.48
0.674	2.506	0.129
0.377	0.129	0.781
0.156	1.821	0.636
0.156	0.156	0.56
0.065	3.292	0.366
0.469	2.763	0.35
0.221	2.442	0.129
0.065	1.482	1.105
0.065	1.449	0.754
0.377	0.922	0.895
0.674	0.533	0.156
0.194	4.208	0.404
0.156	5.361	1.245
0.808	0.221	1.913
0.286	3.864	1.616
0.35	4.317	0.96
0.092	1.245	2.888
0.065	0.065	2.576
0.496	0.065	1.272
0.065	0.129	1.045
0.469	0.259	1.029
0.221	1.261	0.092
0.846	0.092	1.783
0.065	1.024	0.377
0.48		1.649
0.56	0.259	1.105
0.065	0.587	1.018
0.221	2.77	1.196
2.134	0.129	0.065
	0.377	0.259
0.194	0.129	4.111
0.259	5.658	1.978
0.221	3.018	0.781
4.79	2.339	0.221
0.183	1.848	0.065
0.092	1.509	4.757
0.48	1.444	1.212
0.129	0.183	1.013
0.065	0.092	0.636
0.065	0.065	0.339
4.893	0.065	0.092
2.469	3.373	0.092
1.67	3.303	0.415
0.808	2.969	0.453
0.522	2.491	0.739
0.092	0.964	0.884
0.065	0.609	0.636
0.156	0.533	0.35
0.221	1.471	0.129
1.067	1.368	4.553
0.388	0.835
0.701	0.496	0.065
0.808	2.205	0.129
1.04	1.665	0.83
0.194	1.04	0.065
0.092	0.183	0.415
0.065	0.248	0.582
0.663	0.156	0.065
0.065	0.092	5.216
0.156	1.196	2.285
0.065	0.404	1.509
0.248	4.17	0.873
1.379	0.975	0.766
0.286	0.674	0.587
0.065	0.377	0.587
2.011	2.321	0.092
0.065	0.431	0.9
0.065	1.493	1.848
0.522	5.183	1.196
0.388	3.804	2.366
0.065	0.609	0.937
0.092	2.435	0.065
0.183	1.482	0.286
0.377	0.065	2.527
0.221	6.165	2.431
0.156	0.156	1.897
0.092	0.065	0.092
0.312	3.056	0.259
0.129	2.689	0.065
0.065	1.304	0.092
2.031	0.998	0.835
1.364	0.248	0.743
0.873	2.328	0.129
0.496	0.065	1.067
0.129	0.092	0.248
0.545	2.991	0.911
0.496	1.315	2.614
0.065	0.926	2.355
0.065	0.248	0.754
2.739	1.864	0.35
1.772	2.21	0.248
1.719	0.754	0.83
1.487	4.995	0.129
1.449	1.654	2.35
0.404	1.33	1.596
0.194	1.013	1.04
1.04	1.002	0.873
0.69	0.728	0.587
0.221	0.431	0.339
1.277	5.69	0.259
0.065	5.384	0.092
2.576	2.542	0.065
0.065	1.536	0.065
0.065	1.337	1.261
1.692	1.207	0.636
1.029	0.431	0.469
0.522	0.065	3.265
0.533	0.259	0.065
0.625	0.415	0.065
0.609	5.078	1.413
0.092	6.915	1.078
0.275	4.527	0.431
2.268	2.203	0.587
1.067	0.922	0.518
0.065	0.609	0.366
1.52	2.663	1.17
0.092	0.949	0.442
0.156	0.766	2.069
0.156	0.431	1.002
0.221	0.065	0.926
0.065	0.065	0.873
0.35	2.015	0.857
0.092	0.598	0.728
0.129	1.924	0.065
0.221	0.248	0.065
0.065	1.634	0.183
0.065	1.638	1.6
0.496	1.266	0.991
0.065	0.975	0.717
0.129	0.937	0.663
0.949	0.792	0.625
0.377	0.663	0.442
0.092	0.507	0.275
0.194	0.221	0.156
0.156	0.183	0.975
0.792	0.092	0.092
0.129	0.065	0.065
0.065	0.183	0.183
0.507	0.609	0.065
0.507	0.065	0.129
0.781	3.551	0.065
1.326	1.73	1.993
0.679	1.132	1.875
0.065	1.083	1.864
0.194	0.614	1.788
0.065	1.741	1.422
0.221	0.496	1.272
0.065	0.98	1.083
1.051	1.024	1.04
0.888	0.953	0.98
0.275	0.469	0.953
1.078	1.817	0.743
0.377	0.48	0.56
0.221	0.388	0.469
0.092	1.002	0.442
0.065	4.129	0.431
0.129	2.964	0.431
1.611	2.344	0.312
0.571	1.692	0.286
0.507	0.275	0.275
0.522	0.259	0.248
0.156	0.183	0.248
0.092	0.065	0.248
0.129	0.065	0.183
0.129	0.065	0.156
0.065	3.52	3.903
0.065	0.156	3.752
0.221	0.092	1.844
0.092	0.065	1.509
0.065	1.002	1.094
0.065	0.156	1.045
0.129	0.248	0.69
0.377	0.065	0.679
0.35	1.143	0.625
0.377	0.937	0.339
0.259	0.922	1.04
0.48	0.259	0.533
0.533	0.129	0.129
0.679	0.156	0.194
0.129	0.194	1.121
0.221	0.35	0.194
0.312	0.194	0.065
0.194	0.065	0.183
0.56		0.065
0.77	0.674	0.56
0.065	15.494	0.065
0.705	4.479	0.156
0.507	0.156	1.6
2.053	1.982	0.884
1.024	0.129	0.868
0.975	3.674	0.808
0.404	1.094	0.522
0.092	2.333	0.35
0.065	0.065	0.324
0.065	0.065	0.092
1.013	3.18	0.911
2.937	0.522	0.065
0.129	0.129	0.065
1.018	4.975	1.357
0.183	0.065	0.065
0.183	1.428	1.051
0.065	1.703	0.496
0.092	1.692
0.636	0.248	0.35
0.404	0.092	0.065
0.507	5.248	0.56
1.132	3.674	1.44
0.065	3.428	0.065
1.81	2.661	0.862
0.156	2.484	0.156
1.578	1.81	0.129
0.846	0.922	0.065
0.156	0.156	1.913
0.259	0.065	0.522
0.286	0.598	0.183
0.065	1.989	0.092
0.065	1.844	0.065
0.679	1.839	0.221
0.065	1.768	1.283
0.065	1.562	2.841
0.129	1.402	1.973
0.221	1.31	1.87
0.065	1.304	1.158
0.415	0.507	1.143
0.092	0.183	1.083
0.496	0.092	1.083
0.571	3.223	0.792
0.183	2.576	0.69
0.496	0.652	0.35
0.496	0.404	0.366
0.194	0.129	2.725
0.194	5.279	2.301
0.065	4.834	0.819
0.092	4.451	0.792
0.674	3.056	0.545
1.821	2.453	0.404
0.092	2.317	3.346
0.953	1.772	0.092
1.578	1.714	3.562
0.431	1.536	3.449
0.431	1.46	2.544
0.221	1.33	1.504
0.092	1.078	0.808
0.312	0.797	0.065
0.404	0.652	0.754
0.065	0.259	0.404
0.065	2.178	3.54
0.092	2.776	3.114
0.35	0.065	1.132
1.17	0.092	0.56
0.69	1.908	0.609
0.339	1.368	2.37
1.304	0.259	2.297
0.625	0.458	1.558
0.404	0.065	1.428
0.469	0.065	0.926
0.065	1.855	0.69
0.065	1.498	0.69
1.158	1.261	0.625
0.065	1.078	0.366
0.092	0.808	0.35
0.496	0.781	0.286
0.194	0.065	0.156
0.469	2.701	0.065
0.065	2.576	2.339
0.221	1.551	1.116
1.212	0.739	0.221
0.065	0.609	0.156
0.496	0.092	0.415
0.065	0.248	0.065
0.065	0.663	1.585
1.993	1.654	1.455
0.431	0.312	1.391
0.415	0.129	1.002
0.339	0.065	0.442
0.221		3.583
0.129	5.473	0.873
0.065	3.125	0.652
0.35	3.078	0.156
1.029	2.107	0.728
0.065	2.053	0.065
0.065	1.81	0.065
1.109	1.761	0.221
0.324	1.659	0.221
0.69	1.536	0.922
0.065	0.846	3.011
0.065	0.701	1.832
1.52	0.286	1.455
0.571	2.038	1.245
0.092	0.388	1.056
0.065	0.377	0.259
0.065	2.065	0.065
0.129	0.183	0.663
0.986	2.797	1.212
0.065	0.065	0.388
0.248	0.48	1.466
0.065	1.105	2.252
0.431	0.545	0.652
0.092	1.121	0.571
0.065	0.663	0.56
0.652	0.286	0.194
0.092	0.248	0.092
1.067	0.377	3.491
0.781	0.092	1.616
0.652	0.911	1.121
0.442	2.786	0.728
0.129	2.786	0.48
0.092	1.687	0.873
0.065	0.835	0.065
0.065	0.754	0.221
0.129	0.743	0.312
0.065	0.065	6.118
0.442	0.065	0.598
0.431	0.377	1.094
0.065	7.986	0.065
0.587	5.346	0.065
0.469	3.455	0.092
1.848	3.179	4.009
0.819	1.966	1.881
1.455	0.092	1.272
0.065	4.846	0.625
0.496	1.288	0.415
0.415	0.35	0.129
0.841	0.065	0.922
	3.082	0.598
1.181	3.078	0.065
0.156	2.015	0.092
1.078	0.766	0.986
0.065	0.701	0.156
0.129	0.221	3.422
0.065	0.129	0.156
1.158	1.277
0.221	1.375	1.337
1.487	0.092	1.886
0.194	0.641	1.649
0.092	0.065	1.185
0.183	1.132	0.636
0.065	0.9	0.248
1.444	0.743	5.031
0.587	1.982	2.263
0.469	1.002	1.25
0.248	0.366	1.029
0.533	0.065	0.819
0.156	0.35	0.808
0.092	1.018	0.674
0.092	2.393	0.598
0.194	1.649	0.183
0.156	1.569	0.065
0.092	1.375	0.065
0.339	1.364	0.415
0.129	1.223	1.795
0.35	0.937	0.194
0.129	0.9	0.065
0.065	0.835	0.35
0.065	0.77	3.094
0.183	0.77	2.15
0.324	0.324	1.962
1.223	0.221	1.719
1.223	0.194	1.482
0.092	0.259	1.384
0.092	0.065	1.181
0.065	3.486	0.717
0.156	3.147	0.194
0.819	1.944	0.065
0.129	1.795	0.469
1.551	0.922	0.129
3.633	0.549	0.324
1.757	2.344	0.129
1.428	1.105	0.469
0.83	1.6	0.065
0.442	0.819	0.156
0.065	0.248	0.065
0.065	0.065	0.469
0.065	0.129	0.156
2.102	8.07	0.652
0.56	1.886	0.129
0.065	1.687	1.315
0.926	1.52	0.065
0.911	0.652	3.547
0.846	0.221	2.689
0.625	0.065	1.902
0.453	0.442	1.531
0.339	1.444	0.156
0.221	0.766	0.248
0.065	0.312	2.48
2.42	0.065	0.275
2.187	0.183	0.129
1.132	0.092	3.158
0.507	0.388	2.618
0.156	0.129	1.379
0.286	0.884	0.065
1.525	0.092	0.496
0.065	0.156	4.44
1.013	0.545	2.576
0.48	1.73	2.446
0.312	3.611	2.227
0.183	0.065	1.982
0.183	3.908	1.719
0.339	0.781	1.691
0.065	0.129	1.471
0.221	2.248	1.299
0.431	1.955	1.25
0.35	1.665	1.181
3.718	1.319	1.143
0.964	1.013	0.953
0.69	0.862	0.937
0.092	0.701	0.9
0.587	0.587	0.873
1.779	0.533	0.35
1.6	0.69	0.221
0.065	0.431	1.783
0.728	0.065	0.415
0.065	0.911	5.406
1.806	2.129	0.324
0.183	1.029	1.056
2.08	0.937	0.507
1.703	0.065	0.366
0.092	0.065	0.194
0.183	0.819	1.525
0.065	2.727	1.375
0.065	0.48	0.846
0.129	0.194	0.221
0.092		2.21
1.185	0.324	0.77
0.286	2.252	3.131
0.065	3.25	0.286
0.065	1.902	1.288
	1.207	0.065
0.092	1.196	1.196
3.002	0.312	4.053
0.545	0.129	1.714
0.366	0.092	1.536
0.339	1.002	1.299
0.156	0.404	1.018
1.406	3.308	0.868
1.196	1.261	0.846
0.949	1.051	0.754
0.835	0.065	0.739
0.732	0.065	4.935
0.312	0.092	3.632
0.065	0.065	2.205
0.518	0.275	2.199
0.183	0.065	1.763
0.377	3.46	1.417
0.339	4.004	1.158
2.203	3.482	0.998
0.129	0.194	0.991
0.183	1.714	0.922
0.507	2.629	0.701
0.129	1.562	0.663
0.065	4.52	0.431
0.092	3.638	0.415
0.065	3.294	0.248
0.9	3.212	1.848
0.092	2.861	0.129
0.404	2.609	0.442
0.259	2.328	0.194
0.065	2.252	0.065
0.065	2.214	0.221
0.587	2.156	0.625
0.065	2.015	0.275
0.221	1.676	0.56
1.471	1.643	0.183
0.873	1.368	0.415
0.259	1.136	0.248
0.496	1.089	1.79
3.966	1.067	0.129
1.277	0.937	0.065
0.937	0.663
0.156	0.507
0.129	0.442
0.48	0.388
0.065	0.275
2.495	1.676
0.808	6.859
0.065	0.312
0.065	5.109
0.194	2.58
1.692	2.312
0.065	1.341
0.065	0.701
1.277	0.56
1.239	0.507
0.949	0.404
0.388	0.065
0.065	0.652
0.647	2.074
0.705	3.335
0.156	0.571
0.065	0.065
0.183	0.129
0.183	1.428
0.065	1.81
1.353	0.312
0.991	5.794
0.324	0.857
0.286	3.712
0.286	0.77
1.368	0.065
0.065	0.221
0.156	0.129
0.183	0.156
0.415	2.721
0.873	0.092
0.259	2.187
0.092	1.326
0.743	0.808
0.35	0.701
1.826	0.571
1.585	1.288
2.065	0.953
0.339	0.819
0.156	0.571
0.129	0.469
0.065	0.857
0.69	0.065
0.065	1.196
1.444	4.935
1.353	0.092
0.431	0.221
0.388	2.975
0.259	0.792
0.156	1.261
0.129	0.065
2.689	0.194
0.156
0.065	0.129
0.797	4.015
0.065	3.288
1.665	3.029
1.455	2.516
1.029	1.509
1.013	0.625
0.754	0.545
0.609	2.408
0.56	0.415
0.388	0.312
0.862	0.83
2.404	1.067
1.045	0.194
0.431	2.672
0.248	0.404
0.221	0.312
0.248	0.092
0.221	2.969
0.065	0.625
0.065	0.324
0.194	0.652
0.065	0.442
0.065	0.286
0.092	0.469
0.156	1.272
0.156	5.988
3.029	3.464
0.065	2.603
0.092	1.821
0.092	1.444
0.156	1.304
	1.143
0.48	0.991
0.507	0.792
0.065	0.522
0.803	0.48
0.221	0.442
0.129	0.194
0.092	0.129
2.614	0.183
2.02	0.312
0.431	0.065
0.092	0.092
0.453	0.339
0.065	4.245
1.083	3.924
1.181	1.681
0.183	1.46
0.663	1.353
4.424	1.121
0.803	1.067
0.092	0.56
0.065	0.415
2.484	0.129
1.821	3.611
0.739	1.471
0.431	2.301
0.156	0.835
0.792	0.96
1.207	7.263
0.48	3.044
0.48	2.538
0.458	2.424
0.975	2.187
0.964	1.654
0.065	1.384
1.272	1.315
0.663	1.287
1.455	0.248
1.341	0.065
0.873	0.065
0.092	1.391
0.065	0.065
0.975	0.183
0.873	0.092
0.781	0.092
0.129	3.411
0.496	0.156
0.065	0.065
0.324	2.306
1.245	1.223
2.274	0.156
0.129	0.469
0.065	0.286
0.065	0.065
0.092	0.766
0.415
0.129
0.83
0.986
0.964
0.065
0.065
0.545
0.129
0.286
0.129
0.404
0.065
0.545
0.129
0.065
3.54
1.304
0.663
0.092
1.638
1.487
0.949
0.156
0.221
0.065
0.065
0.065
0.598
0.949
0.221
1.611
1.52
0.312
2.435
1.643
1.353
1.109
0.431
3.044
0.065
0.571
0.129
1.665
1.498
4.118
1.654
0.56
0.404
0.286
0.065
4.593
0.092
6.446
2.819
1.993
1.013
0.507
0.35
1.817
0.312
0.663
0.442
0.065
1.04
0.092
0.895
0.065
1.078
1.989
1.848
1.558
1.477
1.158
0.792
0.625
0.065
0.129
0.48
0.312
0.286
1.482
2.393
0.312
0.56
1.364
0.884
3.024
0.065
0.221
0.56
0.065
0.092
0.221
0.065
0.56
0.194
0.092
0.065
0.065
0.286
0.129
3.341
