# Supplementary material for: Tubular lysosome induction couples animal starvation to healthy aging
Source: Nat Aging. 2023 Aug 14;3(9):1091–106. doi: 10.1038/s43587-023-00470-6 (PMC10501908; doi:10.1038/s43587-023-00470-6)
Supplement: Source Data Fig. 4 — Statistical source data for Fig. 4. [file 43587_2023_470_MOESM8_ESM.xlsx]

## Sheet: Fig. 4C
Pges-1::spin-1::mCh
junctions/object								F= Fed; S= Starved
P0 (S)	F1 (F)	F2 (F)	F3 (F)	F4 (F)	F5 (F)
0.416667	0.380952	0.1875	0.363636	0.142857	0.0869565			Number of families	1
0.505263	0.444444	0.277778	0.0645161	0.181818	0.2			Number of comparisons per family	5
0.4	0.3	0.409091	0.133333	0.416667	0			Alpha	0.05
0.4	0.45098	0.449541	0.229508	0.153846	0.157895			One-way ANOVA
0.419753	0.378641	0.325	0.409836	0	0.214286			Dunnett's multiple comparisons test	Mean Diff.	95.00% CI of diff.	Below threshold?	Summary	Adjusted P Value	A-?
0.46875	0.459459	0.410714	0.3	0.136364	0			P0 (S) vs. F1 (F)	0.07533	-0.01712 to 0.1678	No	ns	0.1418	B	F1 (F)
0.418033	0.421053	0.333333	0.275362	0	0.230769			P0 (S) vs. F2 (F)	0.07753	-0.01493 to 0.1700	No	ns	0.1253	C	F2 (F)
0.425	0.136364	0.275862	0.0666667	0.133333	0			P0 (S) vs. F3 (F)	0.2476	0.1552 to 0.3401	Yes	****	<0.0001	D	F3 (F)
0.439252	0.314286	0.405405	0.0714286	0.2	0			P0 (S) vs. F4 (F)	0.2989	0.2064 to 0.3914	Yes	****	<0.0001	E	F4 (F)
0.442623	0.422222	0.397059	0.111111	0	0			P0 (S) vs. F5 (F)	0.3445	0.2378 to 0.4513	Yes	****	<0.0001	F	F5 (F)
	0.214286	0.385965	0.192308	0.111111
	0.272727	0.383838	0.228571	0				Test details	Mean 1	Mean 2	Mean Diff.	SE of diff.	n1	n2	q	DF
	0.409091	0.455882	0.0909091	0.285714				P0 (S) vs. F1 (F)	0.4335	0.3582	0.07533	0.03685	10	20	2.044	94
	0.405405	0.428571	0.190476	0.0555556				P0 (S) vs. F2 (F)	0.4335	0.356	0.07753	0.03685	10	20	2.104	94
	0.166667	0.413793	0.166667	0				P0 (S) vs. F3 (F)	0.4335	0.1859	0.2476	0.03685	10	20	6.719	94
	0.307692	0.296875	0.222222	0.1				P0 (S) vs. F4 (F)	0.4335	0.1346	0.2989	0.03685	10	20	8.11	94
	0.451613	0.359375	0.214286	0.0666667				P0 (S) vs. F5 (F)	0.4335	0.08899	0.3445	0.04256	10	10	8.096	94
	0.405405	0.2	0	0.21875
	0.383721	0.283019	0.2	0.24
	0.439024	0.441558	0.1875	0.25

## Sheet: Fig. 4E
Pges-1::spin-1::mCh
junctions/object							F= Fed; S= Starved
WT P0 (S)	WT F1 (F)	hrde-1 P0 (S)	hrde-1 F1 (F)	rde-4 P0 (S)	rde-4 F1 (F)
0.378378	0.380952	0.453125	0.368421	0.49635	0		Number of families	1
0.267857	0.444444	0.513514	0.228571	0.553672	0.222222		Number of comparisons per family	3
0.454545	0.3	0.402062	0.190476	0.495575	0.230769		Alpha	0.05
0.46875	0.45098	0.4	0.275862	0.504854	0.486486		One-way ANOVA
0.507246	0.378641	0.478261	0.225806	0.467742	0.288462		Šídák's multiple comparisons test	Mean Diff.	95.00% CI of diff.	Below threshold?	Summary	Adjusted P Value
0.551724	0.459459	0.469565	0.35	0.521368	0.346939		WT P0 (S) vs. WT F1 (F)	0.08718	-0.003801 to 0.1782	No	ns	0.0644	A-B
0.5	0.421053	0.425532	0.307692	0.504505	0.272727		hrde-1 P0 (S) vs. hrde-1 F1 (F)	0.2415	0.1490 to 0.3339	Yes	****	<0.0001	C-D
0.424242	0.136364	0.461538	0.310345	0.601124	0.333333		rde-4 P0 (S) vs. rde-4 F1 (F)	0.2087	0.1234 to 0.2940	Yes	****	<0.0001	E-F
0.377358	0.314286	0.476636	0	0.529915	0.488372
0.510204	0.422222	0.413043	0.235294	0.480663	0.454545		Test details	Mean 1	Mean 2	Mean Diff.	SE of diff.	n1	n2	t	DF
0.506667		0.437956	0.0714286	0.529101	0.166667		WT P0 (S) vs. WT F1 (F)	0.458	0.3708	0.08718	0.03722	16	10	2.342	72
0.47			0	0.535948	0.4		hrde-1 P0 (S) vs. hrde-1 F1 (F)	0.4483	0.2068	0.2415	0.03782	11	13	6.384	72
0.512			0.125	0.527778	0.419355		rde-4 P0 (S) vs. rde-4 F1 (F)	0.5217	0.313	0.2087	0.03489	14	14	5.98	72
0.4375				0.555556	0.272727
0.480769
0.481013

## Sheet: Fig. 4G
% -TLs						name	n	days	std_err	95_ci	at_25	at_50	at_75	at_90	at_100	95_median_ci	at_inter_25	at_inter_50	at_inter_75	at_inter_90	at_inter_100
Time (days)	# dead	Percent Survival				-TLs	147/150	14.46	0.22	14.02 ~ 14.90	13	15	16	18	21	13.0 ~ 14.0	12.06	14.32	15.84	17.48	21
0	0	100				+TLs	133/150	15.9	0.36	15.20 ~ 16.60	13	15	17	23	30	15.0 ~ 15.0	12.31	14.93	16.92	22.08	30
1	0	100
2	0	100				condition	χ2	p-value	Corrected p-value
3	0	100				-TLs v.s. +TLs	13.02	0.0003	0.0003
4	0	100
5	0	100
6	0	100
7	2	98.6395
8	0	98.6395
9	4	95.9184
10	0	95.9184
11	16	85.034
12	13	76.1905
13	28	57.1429
14	0	57.1429
15	33	34.6939
16	17	23.1293
17	15	12.9252
18	9	6.80272
19	5	3.40136
20	4	0.680272
21	1	0
% +TLs
Time (days)	# dead	Percent Survival
0	0	100
1	0	100
2	0	100
3	0	100
4	0	100
5	0	100
6	0	100
7	1	99.2481
8	0	99.2481
9	2	97.7444
10	0	97.7444
11	7	92.4812
12	17	79.6992
13	20	64.6617
14	0	64.6617
15	21	48.8722
16	17	36.0902
17	16	24.0602
18	7	18.797
19	5	15.0376
20	6	10.5263
21	0	10.5263
22	0	10.5263
23	9	3.7594
24	0	3.7594
25	1	3.00752
26	0	3.00752
27	1	2.25564
28	0	2.25564
29	0	2.25564
30	3	0
