# Supplementary material for: Tubular lysosome induction couples animal starvation to healthy aging
Source: Nat Aging. 2023 Aug 14;3(9):1091–106. doi: 10.1038/s43587-023-00470-6 (PMC10501908; doi:10.1038/s43587-023-00470-6)
Supplement: Source Data Fig. 5 — Statistical source data for Fig. 5. [file 43587_2023_470_MOESM9_ESM.xlsx]

## Sheet: Fig. 5B
Pges-1::nuc-1::mCh (adult day 2)
junctions/object						F= Fed; S= Starved
WT (F)	WT (S)	spin-1,2,3 (F)	spin-1,2,3 (S)
0.0333333	0.280702	0	0			Number of families	1
0	0.340659	0	0.043478			Number of comparisons per family	6
0	0.357798	0	0.103448			Alpha	0.05
0	0.367647	0	0			Two-way ANOVA
0	0.395522	0	0			Tukey's multiple comparisons test	Mean Diff.	95.00% CI of diff.	Below threshold?	Summary	Adjusted P Value
0	0.333333	0	0.12
0.106383	0.278146	0.041667	0			WT (F) vs. WT (S)	-0.333	-0.3657 to -0.3004	Yes	****	<0.0001
0.0172414	0.310345	0	0			WT (F) vs. spin-1,2,3 (F)	0.0138	-0.02087 to 0.04848	No	ns	0.7168
0	0.396341	0	0			WT (F) vs. spin-1,2,3 (S)	0.001401	-0.03560 to 0.03840	No	ns	0.9996
0.0175439	0.335714	0.047619	0			WT (S) vs. spin-1,2,3 (F)	0.3469	0.3122 to 0.3815	Yes	****	<0.0001
0.0784314	0.422018	0	0			WT (S) vs. spin-1,2,3 (S)	0.3344	0.2975 to 0.3714	Yes	****	<0.0001
0	0.449541	0	0			spin-1,2,3 (F) vs. spin-1,2,3 (S)	-0.0124	-0.05000 to 0.02519	No	ns	0.8172
0.0350877	0.238095	0	0
0.025	0.333333	0	0
0.0232558	0.387755	0	0			Test details	Mean 1	Mean 2	Mean Diff.	SE of diff.	N1	N2	q	DF
0.0363636	0.323077	0
0	0.4	0.055556				WT (F) vs. WT (S)	0.02492	0.358	-0.333	0.01231	21	21	38.26	51
0.0454545	0.413333	0				WT (F) vs. spin-1,2,3 (F)	0.02492	0.01112	0.0138	0.01306	21	18	1.495	51
0.0227273	0.387097					WT (F) vs. spin-1,2,3 (S)	0.02492	0.02352	0.001401	0.01393	21	15	0.1423	51
0.0172414	0.389474					WT (S) vs. spin-1,2,3 (F)	0.358	0.01112	0.3469	0.01306	21	18	37.57	51
0.0652174	0.377358					WT (S) vs. spin-1,2,3 (S)	0.358	0.02352	0.3344	0.01393	21	15	33.95	51
						spin-1,2,3 (F) vs. spin-1,2,3 (S)	0.01112	0.02352	-0.0124	0.01416	18	15	1.239	51

## Sheet: Fig. 5C
Pges-1::nuc-1::mCh (adult day 2)
object length (µm)						F= Fed; S= Starved
WT (F)	WT (S)	spin 1,2,3 (F)	spin 1,2,3 (S)
2.069	3.991	0.194	1.52			Number of families	1
2.036	2.846	0.194	1.52			Number of comparisons per family	6
2.022	2.263	0.194	1.487			Alpha	0.05
1.989	1.098	0.194	1.44			Two-way ANOVA
1.955	0.582	0.194	1.44			Šídák's multiple comparisons test	Predicted (LS) mean diff.	95.00% CI of diff.	Below threshold?	Summary	Adjusted P Value
1.908	3.864	0.194	1.406
1.908	3.783	0.194	1.406			fed:WT vs. fed:spin-1,2,3	0.1684	-0.08271 to 0.4195	No	ns	0.3837
1.875	2.892	0.194	1.326			fed:WT vs. starved:WT	-1.449	-1.595 to -1.304	Yes	****	<0.0001
1.875	2.505	0.194	1.292			fed:WT vs. starved:spin-1,2,3	0.1199	-0.1269 to 0.3667	No	ns	0.7396
1.795	1.406	0.194	1.245			fed:spin-1,2,3 vs. starved:WT	-1.618	-1.856 to -1.379	Yes	****	<0.0001
1.795	1.406	0.194	1.212			fed:spin-1,2,3 vs. starved:spin-1,2,3	-0.0485	-0.3591 to 0.2621	No	ns	0.9989
1.795	1.132	0.194	1.132			starved:WT vs. starved:spin-1,2,3	1.569	1.335 to 1.803	Yes	****	<0.0001
1.795	1.018	0.194	1.132
1.795	0.663	0.194	1.132
1.761	0.549	0.194	1.051			Test details	Predicted (LS) mean 1	Predicted (LS) mean 2	Predicted (LS) mean diff.	SE of diff.	N1	N2	t	DF
1.714	1.406	0.194	1.051
1.681	5.544	0.194	1.018			fed:WT vs. fed:spin-1,2,3	0.5568	0.3884	0.1684	0.09534	555	155	1.766	1894
1.681	4.219	0.194	0.971			fed:WT vs. starved:WT	0.5568	2.006	-1.449	0.0553	555	1026	26.21	1894
1.681	3.054	0.194	0.971			fed:WT vs. starved:spin-1,2,3	0.5568	0.4369	0.1199	0.09372	555	162	1.279	1894
1.6	2.973	0.194	0.857			fed:spin-1,2,3 vs. starved:WT	0.3884	2.006	-1.618	0.09044	155	1026	17.89	1894
1.6	2.846	0.194	0.857			fed:spin-1,2,3 vs. starved:spin-1,2,3	0.3884	0.4369	-0.0485	0.1179	155	162	0.4113	1894
1.6	2.732	0.194	0.857			starved:WT vs. starved:spin-1,2,3	2.006	0.4369	1.569	0.08872	1026	162	17.69	1894
1.6	2.618	0.194	0.824
1.6	2.538	0.194	0.777
1.567	2.471	0.194	0.777
1.567	2.457	1.292	0.777
1.553	2.069	1.212	0.777
1.553	1.875	1.165	0.777
1.52	1.875	1.132	0.777
1.52	1.795	1.132	0.743
1.52	1.681	1.132	0.663
1.52	1.681	1.051	0.663
1.52	1.681	1.051	0.663
1.52	1.634	1.051	0.663
1.52	1.567	1.018	0.663
1.52	1.52	0.937	0.582
1.52	1.406	0.937	0.582
1.487	1.292	0.937	0.582
1.44	1.212	0.937	0.582
1.44	1.132	0.857	0.582
1.44	1.018	0.857	0.582
1.44	1.018	0.824	0.582
1.44	1.018	0.743	0.582
1.406	0.937	0.743	0.582
1.406	0.824	0.743	0.549
1.406	0.743	0.743	0.469
1.406	0.549	0.663	0.469
1.406	0.469	0.663	0.469
1.406	0.388	0.663	0.469
1.406	0.388	0.663	0.469
1.406	0.388	0.663	0.469
1.406	3.977	0.582	0.388
1.406	3.958	0.582	0.388
1.326	3.395	0.582	0.388
1.326	3.119	0.582	0.388
1.326	2.569	0.582	0.388
1.326	2.263	0.582	0.388
1.326	2.036	0.582	0.388
1.326	1.989	0.582	0.388
1.245	1.906	0.582	0.388
1.245	1.681	0.582	0.388
1.245	1.326	0.582	0.388
1.245	1.132	0.549	0.388
1.245	1.018	0.469	0.388
1.212	1.018	0.469	0.388
1.212	0.937	0.469	0.388
1.212	0.777	0.469	0.388
1.212	0.777	0.469	0.388
1.212	0.743	0.469	0.388
1.212	0.743	0.469	0.388
1.212	3.167	0.469	0.388
1.212	1.567	0.469	0.275
1.165	4.895	0.388	0.275
1.165	4.493	0.388	0.275
1.132	4.138	0.388	0.275
1.132	3.522	0.388	0.275
1.132	2.505	0.388	0.275
1.132	2.457	0.388	0.275
1.132	2.297	0.388	0.275
1.132	2.297	0.388	0.275
1.132	2.195	0.388	0.275
1.132	2.183	0.388	0.275
1.132	2.15	0.388	0.194
1.098	2.069	0.388	0.194
1.051	1.6	0.388	0.194
1.051	1.52	0.388	0.194
1.051	1.406	0.388	0.194
1.051	1.359	0.388	0.194
1.051	1.292	0.388	0.194
1.051	1.292	0.275	0.194
1.051	1.098	0.275	0.194
1.051	0.937	0.275	0.194
1.051	0.857	0.275	0.194
1.051	0.857	0.275	0.194
1.051	0.663	0.275	0.194
1.018	0.663	0.275	0.194
1.018	0.663	0.275	0.194
0.971	0.469	0.275	0.194
0.971	4.332	0.275	0.194
0.971	9.796	0.275	0.194
0.937	4.024	0.275	0.194
0.937	3.395	0.194	0.194
0.937	3.281	0.194	0.194
0.937	3.234	0.194	0.194
0.937	3.187	0.194	0.194
0.937	3.087	0.194	0.194
0.937	2.846	0.194	0.194
0.937	2.538	0.194	0.194
0.937	2.505	0.194	0.194
0.937	2.344	0.194	0.194
0.937	2.344	0.194	0.194
0.937	2.263	0.194	0.194
0.857	2.197	0.194	0.194
0.857	2.183	0.194	0.194
0.857	2.15	0.194	0.194
0.857	1.955	0.194	0.194
0.857	1.875	0.194	0.194
0.857	1.842	0.194	0.194
0.857	1.842	0.194	0.194
0.857	1.795	0.194	0.194
0.857	1.567	0.194	0.194
0.857	1.52	0.194	0.194
0.857	1.406	0.194	0.194
0.857	1.326	0.194	0.194
0.857	1.292	0.194	0.194
0.857	1.212	0.194	0.194
0.857	1.132	0.194	0.194
0.857	1.132	0.194	0.194
0.857	1.051	0.194	0.194
0.824	1.018	0.194	0.194
0.824	1.018	0.194	0.194
0.824	1.018	0.194	0.194
0.777	1.018	0.194	0.194
0.777	0.937	0.194	0.194
0.777	0.937	0.194	0.194
0.777	0.937	0.194	0.194
0.777	0.857	0.194	0.194
0.777	0.857	0.194	0.194
0.777	0.824	0.194	0.194
0.777	0.743	0.194	0.194
0.777	0.582	0.194	0.194
0.777	0.549	0.194	0.194
0.777	0.388	0.194	0.194
0.777	5.511	0.194	0.194
0.777	3.201	0.194	0.194
0.743	1.795	0.194	0.194
0.743	1.6	0.194	0.194
0.743	0.937	0.194	0.194
0.743	0.549	0.194	0.194
0.743	3.475	0.194	0.194
0.743	2.15	0.194	0.194
0.743	1.795	0.194	0.194
0.743	1.406	0.194	0.194
0.743	0.663	0.194	0.194
0.743	1.051	0.194	0.194
0.743	4.801		0.194
0.743	4.413		0.194
0.743	3.75		0.194
0.743	3.475		0.194
0.743	3.426		0.194
0.743	3.12		0.194
0.663	2.846		0.194
0.663	2.779
0.663	2.538
0.663	2.344
0.663	2.23
0.663	2.102
0.663	1.875
0.663	1.875
0.663	1.842
0.663	1.842
0.663	1.406
0.663	1.406
0.663	1.292
0.663	1.292
0.663	1.245
0.663	1.212
0.663	1.132
0.663	1.051
0.582	1.018
0.582	0.857
0.582	0.857
0.582	0.857
0.582	0.549
0.582	4.962
0.582	4.782
0.582	2.926
0.582	2.79
0.582	2.655
0.582	2.344
0.582	2.31
0.582	2.23
0.582	1.795
0.582	1.6
0.582	1.406
0.582	1.292
0.582	1.292
0.582	1.212
0.582	1.083
0.582	0.857
0.549	0.743
0.549	0.743
0.549	4.105
0.549	3.314
0.549	2.618
0.549	2.31
0.549	2.31
0.549	2.263
0.549	2.23
0.549	1.373
0.549	1.245
0.469	0.469
0.469	0.388
0.469	1.326
0.469	1.326
0.469	0.663
0.469	3.167
0.469	1.567
0.469	3.977
0.469	3.958
0.469	3.395
0.469	3.12
0.469	3.119
0.469	2.036
0.469	1.132
0.469	1.018
0.469	1.018
0.469	0.937
0.469	0.777
0.469	0.777
0.469	0.743
0.469	4.895
0.469	4.493
0.469	4.138
0.469	3.522
0.469	2.505
0.469	2.457
0.469	2.297
0.469	2.297
0.469	2.195
0.469	2.183
0.388	2.15
0.388	2.069
0.388	1.6
0.388	1.52
0.388	1.406
0.388	1.359
0.388	1.292
0.388	1.292
0.388	1.098
0.388	0.937
0.388	0.857
0.388	0.857
0.388	0.663
0.388	0.663
0.388	0.663
0.388	0.469
0.388	1.406
0.388	4.024
0.388	3.281
0.388	3.087
0.388	2.846
0.388	2.505
0.388	2.197
0.388	1.955
0.388	1.875
0.388	1.406
0.388	1.292
0.388	1.132
0.388	1.018
0.388	1.018
0.388	0.937
0.388	0.937
0.388	0.743
0.388	0.388
0.388	5.511
0.388	3.201
0.388	1.795
0.388	1.6
0.388	0.937
0.388	0.549
0.388	2.812
0.388	2.618
0.388	1.051
0.388	3.475
0.388	2.183
0.388	2.15
0.388	2.001
0.388	1.76
0.388	1.487
0.388	1.406
0.388	0.663
0.275	0.469
0.275	1.955
0.275	1.681
0.275	1.212
0.275	0.469
0.275	2.812
0.275	3.007
0.275	0.743
0.275	1.212
0.275	0.937
0.275	0.663
0.275	1.921
0.275	1.875
0.275	1.875
0.275	1.52
0.275	1.212
0.275	0.777
0.275	5.705
0.275	3.04
0.275	3.005
0.275	2.41
0.275	2.001
0.275	1.714
0.275	1.632
0.275	1.6
0.275	1.051
0.275	1.018
0.275	0.743
0.275	0.663
0.275	0.549
0.275	2.699
0.275	1.989
0.275	3.475
0.275	1.828
0.275	1.292
0.275	1.018
0.275	0.743
0.275	0.469
0.275	1.955
0.275	1.955
0.275	1.908
0.275	1.761
0.275	1.634
0.275	1.212
0.275	1.212
0.275	1.051
0.275	1.018
0.275	0.824
0.194	0.824
0.194	1.6
0.194	2.23
0.194	1.955
0.194	4.024
0.194	1.646
0.194	1.258
0.194	0.857
0.194	0.743
0.194	0.663
0.194	0.469
0.194	4.847
0.194	2.505
0.194	1.681
0.194	0.824
0.194	3.281
0.194	5.435
0.194	3.703
0.194	3.636
0.194	3.636
0.194	3.428
0.194	3.362
0.194	3.248
0.194	3.04
0.194	3.007
0.194	2.893
0.194	2.812
0.194	2.652
0.194	2.618
0.194	2.538
0.194	2.344
0.194	2.344
0.194	2.183
0.194	2.116
0.194	2.101
0.194	1.955
0.194	1.955
0.194	1.955
0.194	1.875
0.194	1.795
0.194	1.761
0.194	1.761
0.194	1.714
0.194	1.714
0.194	1.714
0.194	1.681
0.194	1.681
0.194	1.681
0.194	1.6
0.194	1.6
0.194	1.6
0.194	1.52
0.194	1.52
0.194	1.487
0.194	1.487
0.194	1.406
0.194	1.406
0.194	1.406
0.194	1.406
0.194	1.406
0.194	1.406
0.194	1.406
0.194	1.406
0.194	1.406
0.194	1.373
0.194	1.326
0.194	1.292
0.194	1.292
0.194	1.292
0.194	1.292
0.194	1.258
0.194	1.212
0.194	1.212
0.194	1.211
0.194	1.132
0.194	1.098
0.194	1.051
0.194	1.051
0.194	1.018
0.194	1.018
0.194	1.018
0.194	1.018
0.194	0.937
0.194	0.937
0.194	0.937
0.194	0.937
0.194	0.937
0.194	0.937
0.194	0.857
0.194	0.857
0.194	0.777
0.194	0.777
0.194	0.743
0.194	0.743
0.194	0.743
0.194	0.743
0.194	0.663
0.194	0.663
0.194	0.549
0.194	0.549
0.194	0.549
0.194	0.549
0.194	2.893
0.194	2.732
0.194	0.937
0.194	0.937
0.194	3.442
0.194	2.187
0.194	2.101
0.194	1.955
0.194	1.875
0.194	1.681
0.194	1.212
0.194	1.212
0.194	1.132
0.194	1.098
0.194	1.098
0.194	1.051
0.194	0.549
0.194	0.388
0.194	2.892
0.194	2.86
0.194	2.812
0.194	2.538
0.194	2.263
0.194	2.263
0.194	2.15
0.194	2.036
0.194	1.989
0.194	1.567
0.194	1.52
0.194	1.326
0.194	1.292
0.194	1.292
0.194	1.212
0.194	1.051
0.194	1.018
0.194	0.937
0.194	0.937
0.194	0.937
0.194	0.469
0.194	5.705
0.194	3.005
0.194	2.41
0.194	2.069
0.194	2.001
0.194	1.714
0.194	1.632
0.194	1.6
0.194	1.245
0.194	1.051
0.194	1.018
0.194	0.743
0.194	0.663
0.194	0.549
0.194	4.674
0.194	4.138
0.194	3.154
0.194	3.12
0.194	2.926
0.194	2.699
0.194	2.457
0.194	2.424
0.194	2.344
0.194	2.102
0.194	1.955
0.194	1.875
0.194	1.875
0.194	1.795
0.194	1.761
0.194	1.634
0.194	1.487
0.194	1.359
0.194	1.326
0.194	1.292
0.194	1.212
0.194	1.212
0.194	1.132
0.194	1.098
0.194	1.051
0.194	1.018
0.194	0.971
0.194	0.937
0.194	0.937
0.194	0.857
0.194	0.824
0.194	0.743
0.194	0.743
0.194	0.663
0.194	0.549
0.194	0.549
0.194	0.469
0.194	0.388
0.194	2.86
0.194	2.618
0.194	2.618
0.194	2.538
0.194	2.15
0.194	2.102
0.194	1.751
0.194	1.714
0.194	1.712
0.194	1.681
0.194	1.487
0.194	1.406
0.194	1.406
0.194	1.406
0.194	1.406
0.194	1.212
0.194	1.132
0.194	0.983
0.194	2.15
0.194	1.955
0.194	1.6
0.194	3.75
	3.635
	3.556
	3.442
	2.959
	2.538
	2.344
	2.263
	2.23
	2.15
	2.15
	2.15
	2.106
	2.082
	2.036
	1.955
	1.875
	1.761
	1.761
	1.681
	1.6
	1.6
	1.567
	1.567
	1.487
	1.487
	1.487
	1.406
	1.406
	1.326
	1.292
	1.292
	1.292
	1.249
	1.212
	1.212
	1.212
	1.212
	1.212
	1.165
	1.132
	1.132
	1.132
	1.132
	1.018
	1.018
	1.018
	1.018
	0.937
	0.937
	0.937
	0.903
	0.857
	0.824
	0.777
	0.777
	0.777
	0.743
	0.743
	0.663
	0.549
	0.469
	0.469
	2.732
	1.993
	1.326
	1.212
	2.391
	2.069
	1.44
	1.94
	1.647
	4.285
	3.167
	2.926
	2.812
	2.505
	2.31
	2.069
	1.842
	1.795
	1.6
	1.567
	1.52
	1.52
	1.018
	0.388
	4.379
	4.024
	2.652
	2.197
	1.761
	1.44
	1.051
	4.962
	4.948
	4.493
	4.332
	3.167
	3.12
	3.12
	3.007
	2.959
	2.779
	2.699
	2.685
	2.457
	2.069
	1.681
	1.567
	1.487
	1.406
	1.406
	1.132
	1.018
	1.018
	0.937
	0.743
	3.75
	3.267
	3.087
	3.007
	2.812
	2.457
	2.15
	1.6
	1.406
	1.326
	1.212
	0.743
	3.395
	6.951
	2.893
	2.811
	2.505
	2.276
	1.258
	1.018
	0.971
	0.549
	11.269
	1.828
	0.743
	6.046
	4.56
	2.538
	1.326
	0.743
	7.874
	5.477
	5.237
	5.029
	4.46
	3.897
	3.843
	3.669
	3.487
	3.348
	3.314
	3.314
	3.12
	3.04
	3.007
	2.926
	2.893
	2.699
	2.585
	2.538
	2.538
	2.505
	2.457
	2.457
	2.457
	2.424
	2.391
	2.116
	2.102
	2.069
	2.069
	2.036
	2.022
	1.875
	1.761
	1.646
	1.634
	1.6
	1.567
	1.52
	1.487
	1.487
	1.452
	1.406
	1.406
	1.359
	1.326
	1.326
	1.292
	1.292
	1.212
	1.212
	1.212
	1.177
	1.132
	1.132
	1.051
	1.051
	1.018
	1.018
	1.018
	0.937
	0.937
	0.857
	0.857
	0.857
	0.824
	0.824
	0.824
	0.824
	0.824
	0.743
	0.743
	0.743
	0.743
	0.663
	0.663
	0.663
	0.549
	0.549
	6.87
	6.401
	6.207
	5.786
	5.611
	5.203
	5.029
	5.009
	4.915
	4.914
	4.801
	4.058
	3.944
	3.622
	3.362
	3.133
	3.12
	3.019
	2.665
	2.65
	2.503
	2.424
	2.344
	2.344
	2.15
	2.15
	2.069
	2.069
	1.908
	1.875
	1.875
	1.84
	1.807
	1.795
	1.761
	1.761
	1.634
	1.567
	1.406
	1.406
	1.406
	1.359
	1.292
	1.132
	1.132
	1.132
	1.018
	1.018
	0.937
	0.937
	0.937
	0.937
	0.937
	0.937
	0.857
	0.857
	0.824
	0.824
	0.824
	0.743
	0.743
	0.663
	0.663
	0.549
	0.469
	0.388
	11.51
	5.578
	5.284
	3.556
	3.167
	2.926
	1.681
	1.051
	1.018
	1.018
	11.169
	5.35
	5.223
	4.962
	3.636
	3.395
	3.327
	3.281
	2.893
	2.699
	2.618
	2.457
	2.297
	1.875
	1.681
	1.567
	1.52
	1.44
	1.44
	1.373
	1.326
	1.292
	1.245
	1.098
	1.018
	0.937
	0.937
	0.743
	0.663
	0.582
	6.08
	5.544
	5.384
	4.292
	4.172
	3.955
	3.944
	3.622
	3.522
	3.328
	3.007
	2.812
	2.618
	2.585
	2.39
	2.23
	1.971
	1.955
	1.875
	1.714
	1.681
	1.681
	1.567
	1.406
	1.326
	1.326
	1.326
	1.326
	1.098
	0.857
	0.743
	0.743
	0.663
	0.549
	0.388
	7.967
	7.078
	5.739
	5.497
	4.527
	4.312
	3.864
	3.715
	3.682
	3.58
	3.328
	3.234
	3.201
	3.199
	3.054
	3.054
	3.04
	2.973
	2.86
	2.699
	2.652
	2.491
	2.344
	2.15
	2
	1.795
	1.746
	1.714
	1.6
	1.6
	1.487
	1.292
	1.245
	1.051
	0.937
	0.937
	0.937
	0.937
	0.857
	0.824
	0.549
	0.549
	0.549
	0.388
	8.343
	3.636
	0.971
	5.852
	4.53
	3.556
	2.036
	1.989
	1.989
	1.438
	1.212
	6.596
	6.127
	4.654
	4.091
	3.636
	3.362
	3.201
	2.926
	2.893
	2.812
	2.732
	2.538
	2.457
	2.344
	2.23
	2.15
	2.15
	2.116
	2.069
	2.069
	1.955
	1.955
	1.727
	1.52
	1.406
	1.292
	1.292
	1.098
	1.098
	1.051
	1.018
	1.018
	0.937
	0.937
	0.857
	0.857
	0.743
	0.743
	0.388
	3.797
	3.509
	2.391
	1.955
	1.292
	0.743
	0.469
	2.424
	0.388

## Sheet: Fig. 5D and F
% N2						name	n	days	std_err	95_ci	at_25	at_50	at_75	at_90	at_100	95_median_ci	at_inter_25	at_inter_50	at_inter_75	at_inter_90	at_inter_100
Time (days)	# dead	Percent survival				N2	158/208	19.63	0.39	18.86 ~ 20.39	15	19	24	27	34	18.0 ~ 19.0	14.5	18.65	21.44	25.3	34
1	0	100				eat-2	127/215	27.89	0.39	27.13 ~ 28.66	25	29	31	35	40	27.0 ~ 27.0	23.2	27.03	29.98	34.05	40
5	0	100				spin123D	149/174	17.94	0.16	17.63 ~ 18.25	17	17	19	21	23	17.0 ~ 17.0	15.66	16.78	18.24	19.55	23
7	0	100				spin12D	177/205	22.45	0.3	21.87 ~ 23.03	21	23	25	27	31	21.0 ~ 21.0	19.13	21.35	23.6	25.86	31
11	0	100				eat-2 spin12D	104/194	24.23	0.49	23.28 ~ 25.18	21	23	27	33	35	23.0 ~ 23.0	19.13	22.71	26	31.65	35
13	26	83.5443				eat-2 spin123D	126/165	20.78	0.3	20.19 ~ 21.37	19	21	23	25	33	- ~ -	17.24	19.62	21.42	24.45	33
15	18	72.1519
17	13	63.9241				condition	χ2	p-value	Corrected p-value
18	11	56.962				N2 v.s. eat-2	157.41	0	0
19	17	46.2025				N2 v.s. spin-1,2Δ	12.84	0.0003	0.0017
21	31	26.5823				N2 v.s. spin-1,2,3Δ	27.27	1.8e-07	8.9e-07
24	17	15.8228				N2 v.s. eat-2 spin-1,2Δ	38.81	0	0
25	8	10.7595				N2 v.s. eat-2 spin-1,2,3Δ	0.99	0.3204	1
27	8	5.6962				eat-2 v.s. spin-1,2,3Δ	303.12	0	0
29	4	3.16456				eat-2 v.s. spin-1,2Δ	107.62	0	0
31	3	1.26582				eat-2 v.s. eat-2 spin-1,2Δ	29.15	6.7e-08	3.3e-07
33	1	0.632911				eat-2 v.s. eat-2 spin-1,2,3Δ	157.77	0	0
34	1	0				spin-1,2Δ v.s. spin-1,2,3Δ	139.81	0	0
						spin-1,2Δ v.s. eat-2 spin-1,2Δ	13.37	0.0003	0.0013
% eat-2						spin-1,2Δ v.s. eat-2 spin-1,2,3Δ	11.69	0.0006	0.0031
Time (days)	# dead	Percent survival				spin-1,2,3Δ v.s. eat-2 spin-1,2Δ	140.89	0	0
3	0	100				spin-1,2,3Δ v.s. eat-2 spin-1,2,3Δ	71	0	0
5	0	100				eat-2 spin-1,2Δ v.s. eat-2 spin-1,2,3Δ	34.23	4.9e-09	2.4e-08
7	0	100
9	0	100
11	0	100
13	0	100
15	3	98.3051
17	2	97.1751
19	7	93.2203
21	5	90.3955
23	25	76.2712
25	22	63.8418
27	24	50.2825
29	31	32.7684
31	28	16.9492
33	6	13.5593
35	12	6.77966
37	6	3.38983
40	6	0
% eat-2 spin12D
Time (days)	# dead	Percent survival
3	0	100
9	0	100
11	0	100
13	0	100
15	0	100
17	7	93.2692
19	18	75.9615
21	15	61.5385
23	14	48.0769
25	18	30.7692
27	12	19.2308
29	4	15.3846
31	3	12.5
33	8	4.80769
35	5	0
% eat-2 spin123D
Time (days)	# dead	Percent survival
3	0	100
9	0	100
11	0	100
13	0	100
15	6	95.2381
17	23	76.9841
19	21	60.3175
21	42	26.9841
23	12	17.4603
25	13	7.14286
27	6	2.38095
29	1	1.5873
31	1	0.793651
33	1	0
% spin12D
Time (days)	# dead	Percent survival
3	0	Percent survival
9	0	100
11	0	100
13	0	100
15	0	100
17	13	100
19	17	89.7638
21	28	76.378
23	31	54.3307
25	21	29.9213
27	10	13.3858
29	3	5.51181
31	4	3.14961
		0
% spin123D
Time (days)	# dead	Percent survival
3	0	100
9	0	100
11	0	100
13	5	96.6443
15	10	89.9329
17	67	44.9664
19	48	12.7517
21	15	2.68456
23	4	0

## Sheet: Fig. 5E
	thrashes/min
days of adulthood	eat-2																	Number of families	1
1	278	254	268	222	232	266	312	308	222	280	290	238	220	272	232			Number of comparisons per family	3
5	228	122	134	180	160	196	212	184	156	230	212	226	182	210	214			Alpha	0.05
10	119	186	141	51	143	88	133	161	5	113	146	14	54	85	98			Two-way ANOVA
																		Šídák's multiple comparisons test	Mean Diff.	95.00% CI of diff.	Below threshold?	Summary	Adjusted P Value
days of adulthood	eat-2; spin-1,2,3																	eat-2 - eat-2; spin-1,2,3
1	212	192	214	238	234	196	226	126	214	244	122	250	202	210	218			1	53.07	18.60 to 87.54	Yes	***	0.001
5	146	164	210	152	162	160	140	140	182	160	116	114	172	170	138			5	34.67	0.1964 to 69.14	Yes	*	0.0483
10	34	3	5	122	67	38	2	46	49	136	58	6	9	120	36			10	53.73	19.26 to 88.20	Yes	***	0.0008
																		Test details	Mean 1	Mean 2	Mean Diff.	SE of diff.	N1	N2	t	DF
																		eat-2 - eat-2; spin-1,2,3
																		1	259.6	206.5	53.07	14.15	15	15	3.751	84
																		5	189.7	155.1	34.67	14.15	15	15	2.45	84
																		10	102.5	48.73	53.73	14.15	15	15	3.798	84

## Sheet: Fig. 5I
Pges-1::sqst-1::mCh::gfp
GFP/mCh ratio						Table analyzed: larval (L1)
larval (L1)						Number of families	1
fed		starved				Number of comparisons per family	2
WT	spin-1,2,3	WT	spin-1,2,3			Alpha	0.05
0.958594	0.876761	0.291302	0.508328			Two-way ANOVA
1.00349	1.18748	0.239397	0.446642			Šídák's multiple comparisons test	Mean Diff.	95.00% CI of diff.	Below threshold?	Summary	Adjusted P Value
0.862908	0.870072	0.24869	0.406307
0.766886	1.03491	0.304252	0.416321			WT - spin-1,3
0.949638	0.884477	0.251032	0.410289			fed (L1)	-3e-09	-0.1507 to 0.1507	No	ns	>0.9999
1.17228	1.15417	0.137694	0.428146			starved (L1)	-0.2659	-0.4166 to -0.1152	Yes	***	0.0004
1.02007	1.21274	0.321788	0.438922
0.880835	0.93467	0.198259	0.705236
1.18649	0.709399	0.169042	0.405475			Test details	Mean 1	Mean 2	Mean Diff.	SE of diff.	N1	N2	t	DF
1.1988	1.13532	0.269013	0.923819
						WT - spin-1,3
						fed (L1)	1	1	-3e-09	0.06459	10	10	4.645e-08	36
						starved (L1)	0.243	0.5089	-0.2659	0.06459	10	10	4.117	36

## Sheet: Fig. 5J
Pges-1::sqst-1::mCh::gfp
GFP/mCh ratio						Table analyzed: adult (day 2)
adult (day2)						Number of families	1
fed		starved				Number of comparisons per family	2
WT	spin-1,2,3	WT	spin-1,2,3			Alpha	0.05
0.994864	0.933821	0.126594	0.253463			Two-way ANOVA
0.917489	0.937715	0.0762421	0.391849			Šídák's multiple comparisons test	Mean Diff.	95.00% CI of diff.	Below threshold?	Summary	Adjusted P Value
0.898428	1.11416	0.0740974	0.304871
0.979314	1.1221	0.0597126	0.269089			WT - spin-1,3
0.757007	1.15166	0.11688	0.29704			fed (adult)	-0.0305	-0.1190 to 0.05803	No	ns	0.6714
1.09304	0.983442	0.100606	0.246099			starved (adult)	-0.1927	-0.2813 to -0.1042	Yes	****	<0.0001
1.13196	0.956045	0.111205	0.263017
1.09836	1.16026	0.0834095	0.233254
1.07891	1.06366	0.115716	0.418734			Test details	Mean 1	Mean 2	Mean Diff.	SE of diff.	N1	N2	t	DF
1.05063	0.882114	0.144991	0.259304
						WT - spin-1,3
						fed (adult)	1	1.03	-0.0305	0.03794	10	10	0.8039	36
						starved (adult)	0.1009	0.2937	-0.1927	0.03794	10	10	5.08	36
