# Supplementary material for: Tubular lysosome induction couples animal starvation to healthy aging
Source: Nat Aging. 2023 Aug 14;3(9):1091–106. doi: 10.1038/s43587-023-00470-6 (PMC10501908; doi:10.1038/s43587-023-00470-6)
Supplement: Source Data Fig. 6 — Statistical source data for Fig. 6. [file 43587_2023_470_MOESM10_ESM.xlsx]

## Sheet: Fig. 6C
Pges-1::sqst-1::mCh::gfp
GFP/mCh ratio
fed adult (day1)				Column B	dSVIP gut OE
WT	dSVIP gut OE			vs.	vs.
1.06304	0.559193			Column A	WT
1.04216	0.443967
0.950124	0.490883			Unpaired t test
1.16155	0.614299			P value	<0.0001
0.975187	0.396281			P value summary	****
0.944657	0.491352			Significantly different (P < 0.05)?	Yes
0.799774	0.595349			One- or two-tailed P value?	Two-tailed
1.03555	0.476487			t, df	t=16.57, df=28
1.07864	0.608286
0.88076	0.514289			How big is the difference?
1.10514	0.445524			Mean of column A	1
0.949378	0.532709			Mean of column B	0.5003
0.989511	0.483571			Difference between means (B - A) ± SEM	-0.4997 ± 0.03015
1.06313	0.473173			95% confidence interval	-0.5615 to -0.4380
0.961407	0.378596			R squared (eta squared)	0.9075
				F test to compare variances
				F, DFn, Dfd	1.653, 14, 14
				P value	0.358
				P value summary	ns
				Significantly different (P < 0.05)?	No
				Data analyzed
				Sample size, column A	15
				Sample size, column B	15

## Sheet: Fig. 6E
% N2					name	n	days	std_err	95_ci	at_25	at_50	at_75	at_90	at_100	95_median_ci	at_inter_25	at_inter_50	at_inter_75	at_inter_90	at_inter_100
Time (days)	# dead	Percent survival			N2	161/200	19.98	0.43	19.12 ~ 20.83	16	20	24	27	34	19.0 ~ 20.0	15.93	19.55	23.3	26.63	34
0	0	100			SVIP	170/200	19.26	0.37	18.54 ~ 19.99	16	19	22	25	33	18.0 ~ 19.0	15.42	19	21.96	24.38	33
1	0	100
2	1	99.3789			condition	χ2	p-value	Corrected p-value
3	0	99.3789			N2 v.s. SVIP	2.93	0.0867	0.0867
4	0	99.3789
5	1	98.7578
6	0	98.7578
7	1	98.1366
8	0	98.1366
9	0	98.1366
10	0	98.1366
11	10	91.9255
12	0	91.9255
13	10	85.7143
14	0	85.7143
15	7	81.3665
16	11	74.5342
17	11	67.7019
18	9	62.1118
19	9	56.5217
20	19	44.7205
21	10	38.5093
22	16	28.5714
23	0	28.5714
24	19	16.7702
25	4	14.2857
26	0	14.2857
27	11	7.45342
28	0	7.45342
29	7	3.10559
30	0	3.10559
31	2	1.86335
32	0	1.86335
33	1	1.24224
34	2	0
%SVIP
Time (days)	# dead	Percent survival
0	0	100
1	0	100
2	0	100
3	0	100
4	0	100
5	0	100
6	0	100
7	1	99.4118
8	0	99.4118
9	4	97.0588
10	0	97.0588
11	6	93.5294
12	0	93.5294
13	12	86.4706
14	0	86.4706
15	14	78.2353
16	13	70.5882
17	16	61.1765
18	10	55.2941
19	9	50
20	18	39.4118
21	11	32.9412
22	14	24.7059
23	0	24.7059
24	20	12.9412
25	13	5.29412
26	0	5.29412
27	3	3.52941
28	0	3.52941
29	3	1.76471
30	0	1.76471
31	1	1.17647
32	0	1.17647
33	2	0
34	0	0

## Sheet: Fig. 6F
	thrashes/min
days of adulthood	WT												Number of families	1
1	224	188	206	240	190	234	238	218	200	206			Number of comparisons per family	8
3	149	166	168	212	148	216	194	214	234	216			Alpha	0.05
5	137	146	71	156	160	159	90	102	172	159			Two-way ANOVA
7	108	92	123	103	95	118	126	110	120	145			Šídák's multiple comparisons test	Mean Diff.	95.00% CI of diff.	Below threshold?	Summary	Adjusted P Value
9	79	125	101	6	71	112	126	101	73	0
11	100	79	14	70	10	75	11	43	92	21			WT - SVIP
13	54	99	80	84	107	75	38	75	68	17			Row 1	2.4	-35.69 to 40.49	No	ns	>0.9999
15	33	0	73	3	0	47	0	98	70	43			Row 2	-24.1	-62.19 to 13.99	No	ns	0.4958
													Row 3	-41	-79.09 to -2.913	Yes	*	0.0268
days of adulthood	dSVIP gut OE												Row 4	-50.3	-88.39 to -12.21	Yes	**	0.0029
1	200	180	220	180	206	222	220	224	222	246			Row 5	-80.8	-118.9 to -42.71	Yes	****	<0.0001
3	236	226	218	234	184	240	192	220	228	180			Row 6	-115.4	-153.5 to -77.31	Yes	****	<0.0001
5	205	178	175	173	158	180	164	201	171	157			Row 7	-52.4	-90.49 to -14.31	Yes	**	0.0017
7	187	162	168	157	182	178	166	173	129	141			Row 8	-61	-99.09 to -22.91	Yes	***	0.0001
9	138	138	163	160	147	184	163	172	185	152
11	188	150	160	185	200	178	173	173	163	99
13	161	116	126	80	149	124	140	133	142	50			Test details	Mean 1	Mean 2	Mean Diff.	SE of diff.	N1	N2	t	DF
15	134	181	45	38	120	18	44	163	136	98
													WT - SVIP
													Row 1	214.4	212	2.4	13.76	10	10	0.1744	144
													Row 2	191.7	215.8	-24.1	13.76	10	10	1.751	144
													Row 3	135.2	176.2	-41	13.76	10	10	2.979	144
													Row 4	114	164.3	-50.3	13.76	10	10	3.655	144
													Row 5	79.4	160.2	-80.8	13.76	10	10	5.871	144
													Row 6	51.5	166.9	-115.4	13.76	10	10	8.385	144
													Row 7	69.7	122.1	-52.4	13.76	10	10	3.808	144
													Row 8	36.7	97.7	-61	13.76	10	10	4.432	144

## Sheet: Fig. 6H
Pvha-6::polyQ82::YFP (day 10)
# aggregates/worm								Number of families	1
day 1		day 5		day 10				Number of comparisons per family	3
WT	dSVIP gut OE	WT	dSVIP gut OE	WT	dSVIP gut OE			Alpha	0.05
24	16	37	17	40	13			Two-way ANOVA
9	19	40	8	33	15			Šídák's multiple comparisons test	Mean Diff.	95.00% CI of diff.	Below threshold?	Summary	Adjusted P Value
24	10	46	16	33	10
25	12	26	5	36	7			WT - dSVIP gut OE
21	5	31	11	21	9			1	6.7	-0.1365 to 13.54	No	ns	0.0564
26	13	24	13	26	10			5	23.5	16.66 to 30.34	Yes	****	<0.0001
10	13	39	11	33	17			10	21.2	14.36 to 28.04	Yes	****	<0.0001
21	16	34	14	39	4
10	11	18	5	26	3
25	13	46	6	26	13			Test details	Mean 1	Mean 2	Mean Diff.	SE of diff.	N1	N2	t	DF
								WT - dSVIP gut OE
								1	19.5	12.8	6.7	2.774	10	10	2.415	54
								5	34.1	10.6	23.5	2.774	10	10	8.47	54
								10	31.3	10.1	21.2	2.774	10	10	7.641	54

## Sheet: Fig. 6J
Pges1::nuc-1::mCh
junctions/object				Table Analyzed	6J_Data 1
WT	spin-1,2,3+dSVIP
0.4	0.42308			Column B	spin-1,2,3 +dSVIP
0.31111	0.47706			vs.	vs.
0.29412	0.32			Column A	WT
0.38835	0
0.38835	0			Unpaired t test
0.38835	0			P value	<0.0001
0.28571	0.02703			P value summary	****
0.27143	0.03226			Significantly different (P < 0.05)?	Yes
0.325	0			One- or two-tailed P value?	Two-tailed
0.41667	0.05			t, df	t=5.302, df=27
0.29268	0
0.31707	0.06061			How big is the difference?
0.41071	0			Mean of column A	0.3414
0.29032	0.025			Mean of column B	0.097
	0.04			Difference between means (B - A) ± SEM	-0.2444 ± 0.04610
				95% confidence interval	-0.3390 to -0.1498
				R squared (eta squared)	0.5101
				F test to compare variances
				F, DFn, Dfd	9.358, 14, 13
				P value	0.0003
				P value summary	***
				Significantly different (P < 0.05)?	Yes
				Data analyzed
				Sample size, column A	14
				Sample size, column B	15

## Sheet: Fig. 6K
	thrashes/min
days of adulthood	WT
1	226	226	194	236	258	230	216	258	200	254				Number of families	3
5	200	176	140	172	130	190	168	150	158	160				Number of comparisons per family	6
10	132	44	52	12	106	112	152	108	122	110				Alpha	0.05
														Two-way ANOVA
														Tukey's multiple comparisons test	Mean Diff.	95.00% CI of diff.	Below threshold?	Summary	Adjusted P Value
days of adulthood	dSVIP gut OE
1	240	240	232	260	254	244	226	248	254	240				1
5	204	180	198	198	186	202	200	194	194	168				WT vs. dSVIP gut OE	-14	-41.69 to 13.69	No	ns	0.5527
10	178	168	144	186	188	154	204	184	192	170				WT vs. spin-1,2,3	3.2	-24.49 to 30.89	No	ns	0.9904
														WT vs. spin-1,2,3 + dSVIP gut OE	5.8	-21.89 to 33.49	No	ns	0.9473
														dSVIP gut OE vs. spin-1,2,3	17.2	-10.49 to 44.89	No	ns	0.3713
days of adulthood	spin-1,2,3													dSVIP gut OE vs. spin-1,2,3 + dSVIP gut OE	19.8	-7.891 to 47.49	No	ns	0.2489
1	220	228	234	238	238	242	228	214	204	220				spin-1,2,3 vs. spin-1,2,3 + dSVIP gut OE	2.6	-25.09 to 30.29	No	ns	0.9948
5	160	160	150	160	132	158	146	132	140	142
10	92	56	74	132	94	74	92	110	52	100				5
														WT vs. dSVIP gut OE	-28	-55.69 to -0.3086	Yes	*	0.0464
														WT vs. spin-1,2,3	16.4	-11.29 to 44.09	No	ns	0.4142
days of adulthood	spin-1,2,3 + dSVIP gut OE													WT vs. spin-1,2,3 + dSVIP gut OE	19.4	-8.291 to 47.09	No	ns	0.2659
1	228	202	222	254	220	178	234	236	224	242				dSVIP gut OE vs. spin-1,2,3	44.4	16.71 to 72.09	Yes	***	0.0003
5	140	146	158	172	152	130	152	110	132	158				dSVIP gut OE vs. spin-1,2,3 + dSVIP gut OE	47.4	19.71 to 75.09	Yes	***	0.0001
10	130	62	104	54	132	158	140	152	138	58				spin-1,2,3 vs. spin-1,2,3 + dSVIP gut OE	3	-24.69 to 30.69	No	ns	0.9921
														10
														WT vs. dSVIP gut OE	-81.8	-109.5 to -54.11	Yes	****	<0.0001
														WT vs. spin-1,2,3	7.4	-20.29 to 35.09	No	ns	0.8979
														WT vs. spin-1,2,3 + dSVIP gut OE	-17.8	-45.49 to 9.891	No	ns	0.3406
														dSVIP gut OE vs. spin-1,2,3	89.2	61.51 to 116.9	Yes	****	<0.0001
														dSVIP gut OE vs. spin-1,2,3 + dSVIP gut OE	64	36.31 to 91.69	Yes	****	<0.0001
														spin-1,2,3 vs. spin-1,2,3 + dSVIP gut OE	-25.2	-52.89 to 2.491	No	ns	0.0881
														Test details	Mean 1	Mean 2	Mean Diff.	SE of diff.	N1	N2	q	DF
														1
														WT vs. dSVIP gut OE	229.8	243.8	-14	10.61	10	10	1.866	108
														WT vs. spin-1,2,3	229.8	226.6	3.2	10.61	10	10	0.4265	108
														WT vs. spin-1,2,3 + dSVIP gut OE	229.8	224	5.8	10.61	10	10	0.773	108
														dSVIP gut OE vs. spin-1,2,3	243.8	226.6	17.2	10.61	10	10	2.292	108
														dSVIP gut OE vs. spin-1,2,3 + dSVIP gut OE	243.8	224	19.8	10.61	10	10	2.639	108
														spin-1,2,3 vs. spin-1,2,3 + dSVIP gut OE	226.6	224	2.6	10.61	10	10	0.3465	108
														5
														WT vs. dSVIP gut OE	164.4	192.4	-28	10.61	10	10	3.731	108
														WT vs. spin-1,2,3	164.4	148	16.4	10.61	10	10	2.186	108
														WT vs. spin-1,2,3 + dSVIP gut OE	164.4	145	19.4	10.61	10	10	2.585	108
														dSVIP gut OE vs. spin-1,2,3	192.4	148	44.4	10.61	10	10	5.917	108
														dSVIP gut OE vs. spin-1,2,3 + dSVIP gut OE	192.4	145	47.4	10.61	10	10	6.317	108
														spin-1,2,3 vs. spin-1,2,3 + dSVIP gut OE	148	145	3	10.61	10	10	0.3998	108
														10
														WT vs. dSVIP gut OE	95	176.8	-81.8	10.61	10	10	10.9	108
														WT vs. spin-1,2,3	95	87.6	7.4	10.61	10	10	0.9862	108
														WT vs. spin-1,2,3 + dSVIP gut OE	95	112.8	-17.8	10.61	10	10	2.372	108
														dSVIP gut OE vs. spin-1,2,3	176.8	87.6	89.2	10.61	10	10	11.89	108
														dSVIP gut OE vs. spin-1,2,3 + dSVIP gut OE	176.8	112.8	64	10.61	10	10	8.529	108
														spin-1,2,3 vs. spin-1,2,3 + dSVIP gut OE	87.6	112.8	-25.2	10.61	10	10	3.358	108
