# Supplementary material for: Tubular lysosome induction couples animal starvation to healthy aging
Source: Nat Aging. 2023 Aug 14;3(9):1091–106. doi: 10.1038/s43587-023-00470-6 (PMC10501908; doi:10.1038/s43587-023-00470-6)
Supplement: Source Data Fig. 7 — Statistical source data for Fig. 7. [file 43587_2023_470_MOESM11_ESM.xlsx]

## Sheet: Fig. 7B
Pmyo-3::polyQ35::YFP (day 5)
# aggregates/worm								Number of families	1
day 1		day 5		day 10				Number of comparisons per family	3
WT	dSVIP gut OE	WT	dSVIP gut OE	WT	dSVIP gut OE			Alpha	0.05
1	0	47	24	48	84			Two-way ANOVA
0	0	36	18	80	74			Šídák's multiple comparisons test	Mean Diff.	95.00% CI of diff.	Below threshold?	Summary	Adjusted P Value
0	0	38	20	102	86
0	0	45	13	95	68			WT - dSVIP gut OE
0	0	45	20	115	86			1	0.1	-10.11 to 10.31	No	ns	>0.9999
0	0	24	24	106	83			5	20.9	10.69 to 31.11	Yes	****	<0.0001
0	0	34	20	116	75			10	16	5.788 to 26.21	Yes	***	0.0009
0	0	49	30	99	80
0	0	51	18	99	85
0	0	45	18	101	80			Test details	Mean 1	Mean 2	Mean Diff.	SE of diff.	N1	N2	t	DF
								WT - dSVIP gut OE
								1	0.1	0	0.1	4.144	10	10	0.02413	54
								5	41.4	20.5	20.9	4.144	10	10	5.043	54
								10	96.1	80.1	16	4.144	10	10	3.861	54

## Sheet: Fig. 7C
	thrashes/min												Number of families	1
days of adulthood	muscle Q35												Number of comparisons per family	3
1	252	222	262	238	192	152	222	236	220	244			Alpha	0.05
5	132	172	162	124	172	142	164	160	150	152			Two-way ANOVA
10	34	8	4	18	50	56	0	20	28	56			Šídák's multiple comparisons test	Mean Diff.	95.00% CI of diff.	Below threshold?	Summary	Adjusted P Value
													muscle Q35 - muscle Q35 + dSVIP gut OE
days of adulthood	muscle Q35 + dSVIP gut OE												1	-9.2	-33.88 to 15.48	No	ns	0.7409
1	238	210	236	246	250	224	250	230	226	222			5	-40.8	-65.48 to -16.12	Yes	***	0.0005
5	184	172	200	190	192	192	218	192	200	198			10	-99.2	-123.9 to -74.52	Yes	****	<0.0001
10	104	126	70	158	172	92	122	136	148	138
													Test details	Mean 1	Mean 2	Mean Diff.	SE of diff.	N1	N2	t	DF
													muscle Q35 - muscle Q35 + dSVIP gut OE
													1	224	233.2	-9.2	10.02	10	10	0.9184	54
													5	153	193.8	-40.8	10.02	10	10	4.073	54
													10	27.4	126.6	-99.2	10.02	10	10	9.902	54

## Sheet: Fig. 7E
Pmyo-3::sqst-1::mCh::GFP (day 3)
GFP/mCh ratio				Column B	dSVIP gut OE
WT	dSVIP gut OE			vs.	vs.
0.719437	0.434729			Column A	WT
0.526199	0.458411
0.6116	0.511699			Unpaired t test
0.582909	0.600836			P value	0.0078
0.642108	0.57379			P value summary	**
0.467241	0.434696			Significantly different (P < 0.05)?	Yes
0.542281	0.519545			One- or two-tailed P value?	Two-tailed
0.624864	0.458405			t, df	t=2.869, df=28
0.630599	0.590428
0.517936	0.463497			How big is the difference?
0.486317	0.514448			Mean of column A	0.5706
0.466685	0.497858			Mean of column B	0.5026
0.529249	0.532724			Difference between means (B - A) ± SEM	-0.06803 ± 0.02372
0.562488	0.483607			95% confidence interval	-0.1166 to -0.01945
0.649169	0.463924			R squared (eta squared)	0.2272
				F test to compare variances
				F, DFn, Dfd	1.925, 14, 14
				P value	0.2329
				P value summary	ns
				Significantly different (P < 0.05)?	No
				Data analyzed
				Sample size, column A	15
				Sample size, column B	15

## Sheet: Fig. 7G
Phalloidin (day 1)
# breaks per muscle cell								Number of families	1
day 1		day 5		day 10				Number of comparisons per family	3
WT	dSVIP gut OE	WT	dSVIP gut OE	WT	dSVIP gut OE			Alpha	0.05
0	0	2	6	11	7			Two-way ANOVA
0	0	4	4	4	3			Šídák's multiple comparisons test	Predicted (LS) mean diff.	95.00% CI of diff.	Below threshold?	Summary	Adjusted P Value
0	0	8	3	5	3
0	0	2	4	4	5			Wild-type - dSVIP-OE
0	0	2	4	3	4			day 1	-0.04065	-1.030 to 0.9492	No	ns	0.9995
0	0	5	6	6	3			day 5	-0.2313	-1.195 to 0.7321	No	ns	0.917
0	0	2	2	2	3			day 10	1.523	0.5006 to 2.545	Yes	**	0.0013
0	0	2	2	4	3
0	0	2	3	8	3
0	0	0	3	7	6			Test details	Predicted (LS) mean 1	Predicted (LS) mean 2	Predicted (LS) mean diff.	SE of diff.	N1	N2	t	DF
0	0	3	3	12	6
0	0	4	3	7	4			Wild-type - dSVIP-OE
0	0	2	7	7	6			day 1	0.6667	0.7073	-0.04065	0.4111	30	41	0.09887	204
0	0	3	3	5	6			day 5	2.939	3.171	-0.2313	0.4002	33	41	0.5781	204
0	0	4	3	10	7			day 10	6.273	4.75	1.523	0.4246	33	32	3.587	204
0	0	2	2	6	5
0	0	4	2	7	6
0	0	0	2	8	7
0	0	7	3	6	7
0	0	2	2	4	5
1	0	2	2	7	6
1	0	2	3	3	2
1	0	3	3	6	2
2	0	9	3	5	5
2	0	3	2	6	3
2	0	5	1	6	5
2	0	0	1	4	6
2	1	0	2	5	4
3	1	5	6	5	6
4	2	4	3	7	7
	2	0	3	8	3
	2	2	6	9	4
	2	2	4	10
	2		1
	2		0
	2		1
	2		3
	2		4
	3		7
	3		3
	3		5

## Sheet: Fig. 7I
Pmyo-3::mito::GFP, NLS::GFP
junctions/object								Number of families	1
day 1		day 5		day 10				Number of comparisons per family	3
WT	dSVIP gut OE	WT	dSVIP gut OE	WT	dSVIP gut OE			Alpha	0.05
0.318182	0.361111	0.336283	0.395062	0	0.447205			Two-way ANOVA
0.278689	0.42963	0.135593	0.440994	0.0434783	0.220779			Šídák's multiple comparisons test	Mean Diff.	95.00% CI of diff.	Below threshold?	Summary	Adjusted P Value
0.474227	0.366492	0.277778	0.467532	0.0263158	0.441176
0.347826	0.38125	0.313131	0.490566	0.173333	0.445205			WT - dSVIP gut OE
0.468354	0.336449	0.413534	0.42515	0.0705882	0.428571			1	0.01243	-0.06337 to 0.08822	No	ns	0.9696
0.42236	0.409091	0.382353	0.357664	0.0333333	0.357143			5	-0.08722	-0.1630 to -0.01143	Yes	*	0.0191
0.465116	0.438849	0.4	0.342282	0	0.463415			10	-0.3769	-0.4527 to -0.3011	Yes	****	<0.0001
0.470588	0.329897	0.519553	0.410596	0	0.410359
0.349057	0.393258	0.308725	0.435583	0.0298507	0.510067
0.363636	0.387755	0.273381	0.467105	0.0277778	0.449612			Test details	Mean 1	Mean 2	Mean Diff.	SE of diff.	N1	N2	t	DF
								WT - dSVIP gut OE
								1	0.3958	0.3834	0.01243	0.03076	10	10	0.404	54
								5	0.336	0.4233	-0.08722	0.03076	10	10	2.836	54
								10	0.04047	0.4174	-0.3769	0.03076	10	10	12.25	54

## Sheet: Fig. 7J
Pmyo-3::mito::GFP, NLS::GFP								two-way ANOVA
object length (µm)								Number of families	1
day 1		day 5		day 10				Number of comparisons per family	3
WT	dSVIP gut OE	WT	dSVIP gut OE	WT	dSVIP gut OE			Alpha	0.05
0.065	0.453	2.038	0.442	3.477	2.259			Two-way ANOVA
0.598	1.574	0.156	4.43	0.998	4.064			Šídák's multiple comparisons test	Predicted (LS) mean diff.	95.00% CI of diff.	Below threshold?	Summary	Adjusted P Value
0.415	1.299	1.908	0.388	1.219	1.692
5.261	0.998	3.792	1.812	1.417	1.504			WT - dSVIP gut OE
3.174	0.846	0.065	0.975	0.933	1.245			1	-0.13	-0.2743 to 0.01427	No	ns	0.0913
2.868	0.312	0.129	0.415	3.903	0.754			5	-0.202	-0.3621 to -0.04192	Yes	**	0.0078
2.775	1.245	3.326	2.846	0.922	0.728			10	-0.589	-0.7777 to -0.4003	Yes	****	<0.0001
2.29	0.324	1.299	0.766	1.471	0.663
2.252	2.172	0.129	0.388	0.922	11.818
2.21	1.466	3.649	0.286	0.69	8.566			Test details	Predicted (LS) mean 1	Predicted (LS) mean 2	Predicted (LS) mean diff.	SE of diff.	N1	N2	t	DF
2.053	0.937	1.821	5.142	0.598	7.995
1.741	0.781	1.542	2.775	1.698	7.06			WT - dSVIP gut OE
1.734	0.754	0.949	2.161	0.453	6.35			1	1.52	1.65	-0.13	0.06041	1308	1292	2.152	7020
1.703	0.518	1.929	0.712	3.828	6.178			5	1.304	1.506	-0.202	0.06703	1541	803	3.014	7020
1.574	1.714	0.766	0.065	2.399	6.167			10	1.106	1.695	-0.589	0.07901	500	1582	7.455	7020
1.493	3.277	0.129	4.462	0.453	5.39
1.444	1.181	2.64	2.754	2.904	5.316
1.406	1.024	6.437	1.924	0.895	5.212
1.132	0.766	2.56	4.705	1.779	4.883
0.991	0.507	0.065	0.065	1.924	4.797
0.9	0.221	0.835	4.279	1.132	4.495
0.797	0.092	0.221	2.506	0.388	4.404
0.679	1.574	0.873	0.674	2.27	4.366
0.571	1.341	1.692	2.969	5.957	4.334
0.518	1.181	0.442	8.604	1.402	3.973
0.507	1.013	0.156	3.854	0.312	3.877
0.469	0.663	2.205	2.469	2.426	3.837
0.442	0.609	5.546	3.131	0.701	3.794
0.248	0.453	2.297	2.79	0.339	3.326
1.051	0.35	1.132	7.256	1.413	3.288
0.717	0.415	0.442	3.692	3.424	3.272
0.533	6.107	1.024	2.457	0.259	3.176
1.638	5.035	0.868	2.721	12.032	2.895
1.692	4.651	1.364	2.469	1.321	2.895
0.312	3.854	0.728	6.086	2.792	2.873
0.129	3.573	3.971	3.504	1.024	2.828
0.663	2.743	2.156	2.415	1.893	2.788
0.324	2.663	4.995	1.525	0.312	2.732
0.922	2.522	2.047	2.29	0.582	2.674
0.717	2.37	2.808	5.979	0.156	2.667
0.781	2.344	0.377	3.406	0.065	2.533
2.652	2.259	0.065	2.404	0.609	2.506
1.154	2.183	0.652	1.466	0.545	2.393
1.121	2.161	1.002	1.703	1.698	2.35
0.507	2.129	5.093	4.172	1.649	2.285
0.194	2.114	2.922	3.299	0.065	2.274
0.156	1.848	2.118	1.81	0.129	2.236
2.065	1.757	4.522	1.368	3.39	2.232
2.205	1.719	1.978	1.406	0.092	2.156
0.507	1.627	4.1	3.768	0.469	2.091
5.761	1.611	4.06	2.948	1.127	2.047
4.781	1.611	0.96	1.783	0.35	1.951
3.433	1.444	1.881	1.33	1.116	1.94
3.368	1.444	0.85	0.857	0.286	1.924
2.145	1.341	4.102	3.633	2.518	1.875
1.946	1.304	2.527	2.776	1.089	1.826
1.687	1.245	2.08	1.703	0.48	1.806
1.17	1.207	3.977	1.121	0.48	1.799
0.728	1.013	1.902	0.453	0.442	1.763
0.453	0.857	3.326	3.573	1.477	1.654
0.56	0.824	2.678	2.123	0.065	1.634
0.701	0.819	1.181	1.692	1.768	1.623
1.013	0.781	0.609	1.078	0.895	1.605
0.652	0.754	0.339	0.194	0.56	1.596
2.694	0.705	3.886	3.45	0.582	1.493
10.559	0.701	2.274	2.015	1.143	1.482
5.169	0.701	2.065	1.611	0.339	1.482
5.12	0.69	3.794	0.873	0.803	1.482
4.602	0.663	1.52	5.584	0.35	1.477
3.951	0.663	2.442	3.25	0.533	1.417
3.201	0.598	2.636	1.982	1.531	1.406
0.754	0.324	1.402	1.391	0.48	1.375
0.549	0.275	0.221	0.609	1.87	1.353
0.496	0.259	0.533	4.118	0.518	1.277
0.496	0.129	3.805	3.234	2.426	1.228
0.129	0.156	2.221	1.962	1.036	1.223
0.48	6.238	1.984	1.364	0.065	1.207
1.875	4.651	3.676	0.545	1.029	1.207
0.221	3.234	1.056	3.542	0.625	1.17
0.792	2.997	2.312	3.024	2.89	1.132
3.584	2.312	2.317	1.821	0.922	1.105
0.194	2.156	1.482	1.315	0.221	0.975
0.065	1.471	2.178	0.496	0.259	0.964
0.065	1.379	3.426	2.107	0.803	0.96
0.937	0.819	3.627	3.022	1.946	0.937
0.183	0.792	2.096	1.795	0.129	0.922
0.533	0.732	1.951	1.315	0.895	0.922
0.065	0.533	3.674	0.507	1.957	0.857
3.801	0.35	0.404	1.665	0.975	0.83
0.625	0.065	2.102	2.732	0.065	0.781
0.248	0.83	2.133	1.768	2.08	0.766
0.065	0.065	0.388	1.299	1.52	0.766
0.129	1.757	0.571	0.065	0.868	0.712
0.065	0.324	3.328	1.337	0.183	0.701
0.808	2.781	3.584	2.721	0.739	0.652
0.156	2.776	2.038	1.714	0.129	0.647
0.065	2.02	1.768	1.239	0.937	0.614
1.52	2	3.589	5.281	0.194	0.614
0.065	1.973	0.35	1.245	0.777	0.598
1.375	1.746	1.924	2.716	0.065	0.571
6.14	1.509	1.638	1.623	2.489	0.507
2.377	1.121	0.156	1.234	0.065	0.469
2.285	1.105	1.261	5.245	0.065	0.442
1.395	1.094	2.812	1.116	0.065	0.431
0.964	0.808	3.138	2.37	0.56	0.35
0.911	0.431	1.951	1.611	1.817	0.35
0.549	0.312	1.52	1.207	3.357	0.339
0.431	0.35	3.547	2.776	0.781	0.312
0.183	0.156	0.248	0.739	1.482	0.286
0.065	0.065	1.627	2.366	1.013	0.259
12.485	0.194	1.288	1.596	0.69	0.194
4.604	4.85	1.181	1.174	0.609	0.065
0.48	2.625	1.185	2.489	0.183	0.636
1.569	0.819	2.663	0.652	0.065	13.532
0.922	0.533	3.029	2.35	0.221	7.064
1.806	0.183	1.837	1.525	0.065	1.31
0.221	0.065	1.455	1.132	0.065	0.496
0.065	1.433	3.493	2.462	2.35	0.846
5.229	0.259	2.64	0.652	0.496	0.129
4.97	0.065	1.477	2.317	0.129	0.647
2.339	0.129	1.044	1.502	1.207	19.973
2.042	9.669	2	1.127	0.56	5.752
1.54	1.848	0.598	2.408	0.065	0.781
1.17	1.147	1.665	0.415	0.092	0.598
8.646	1.223	2.672	2.14	0.065	0.587
6.042	0.83	1.795	1.46	0.065	9.635
5.482	0.065	1.402	1.12	0.156	5.873
5.397	0.652	3.486	2.35	0.065	4.145
5.341	1.908	2.355	0.312	0.221	3.234
3.299	2.344	0.705	2.118	0.442	2.915
2.053	1.375	1.04	1.353	0.545	2.792
1.886	1.299	0.286	1.105	0.065	2.549
1.817	1.158	0.415	2.295	0.48	2.529
1.768	0.926	1.562	0.312	1.574	2.145
1.757	0.259	2.667	2.102	1.056	2.14
1.585	3.229	1.795	1.353	0.9	1.638
1.585	1.832	1.326	1.105	3.1	1.326
1.52	0.453	3.174	2.042	0.35	1.304
1.348	0.092	1.859	6.89	1.181	1.207
1.143	0.065	0.065	2.096	1.013	1.132
1.013	1.649	0.83	1.348	0.442	0.9
0.949	0.35	0.739	1.098	0.065	0.766
0.808	2.14	0.156	0.998	0.221	0.739
0.717	0.388	1.444	3.261	4.792	0.728
0.701	3.801	2.64	1.908	1.935	0.469
0.679	3.794	1.589	1.315	1.25	0.35
0.636	3.763	1.288	1.04	0.754	4.421
0.625	3.535	3.116	0.846	0.625	0.156
0.496	3.428	1.558	2.629	2.022	0.674
0.221	3.395	2.776	1.897	0.949	4.944
0.065	3.359	0.663	1.315	0.48	5.111
2.107	3.31	0.156	0.933	0.312	0.286
0.065	3.277	7.633	0.69	0.221	1.002
0.582	2.922	1.433	2.587	0.415	2.786
5.669	2.484	2.565	1.844	0.647	2.475
3.352	2.333	1.493	1.315	3.397	1.638
3.239	2.248	1.272	0.873	3.136	1.132
3.056	2.15	3.078	0.663	1.585	0.712
1.886	2.107	1.44	2.279	0.312	0.129
1.585	2.02	2.727	1.752	7.024	0.065
1.029	1.962	0.652	1.304	5.854	0.092
0.674	1.929	0.986	0.857	0.743	1.024
0.571	1.875	0.065	0.625	0.065	0.48
0.404	1.783	1.078	2.08	0.092	0.065
4.167	1.779	2.366	1.725	2.781	0.663
0.312	1.692	1.444	1.304	0.975	4.377
0.092	1.627	1.272	0.83	0.641	1.569
2.788	1.585	2.986	0.48	1.978	0.964
2.861	1.578	1.17	2.027	1.897	0.986
1.946	1.569	2.015	1.687	1.212	0.156
0.571	1.562	0.48	1.196	1.207	3.783
2.221	1.562	4.156	0.732	3.375	3.267
0.156	1.498	0.415	0.9	1.54	1.87
0.69	1.471	0.937	2.015	0.846	1.288
0.366	1.455	2.172	1.574	1.024	1.261
10.776	1.428	1.428	1.132	1.143	6.473
2.323	1.406	1.261	0.614	1.574	1.741
2.009	1.375	2.959	3.04	0.701	1.04
1.558	1.348	0.797	1.493	0.35	0.442
1.353	1.326	1.73	1.558	3.633	1.17
0.248	1.326	0.377	1.116	0.766	0.065
0.701	1.31	0.35	0.587	0.415	1.364
0.129	1.304	2.248	2.877	0.183	17.078
0.415	1.304	0.587	1.444	0.884	0.388
0.442	1.303	2.107	1.551	0.69	3.801
0.129	1.261	1.391	1.089	1.585	0.609
0.366	1.181	1.219	0.56	0.259	9.868
0.339	1.121	2.917	2.732	0.065	1.368
0.819	1.109	0.663	1.337	4.113	0.975
0.469	1.105	1.729	1.52	0.598	0.895
0.533	1.105	0.194	1.078	3.6	7.245
1.783	1.083	0.507	0.549	0.183	7.149
1.391	1.056	0.065	2.027	1.444	3.903
0.846	1.029	0.587	1.272	0.819	1.413
0.533	1.024	2.058	1.44	0.728	1.196
0.404	1.002	1.261	1.051	0.522	2.145
0.415	0.964	1.185	0.522	0.507	0.156
1.783	0.96	2.888	1.417	0.092	0.35
1.471	0.937	0.065	0.949	0.35	11.197
1.337	0.9	0.259	1.379	0.377	3.359
0.092	0.873	2.382	1.013	0.065	0.571
0.286	0.857	0.194	0.377	0.286	3.062
1.574	0.846	1.132	1.277	4.091	2.808
0.507	0.819	0.533	0.846	2.232	2.663
1.428	0.808	1.719	1.31	1.466	2.511
0.129	0.781	1.25	1.013	3.547	2.187
0.129	0.728	1.17	0.324	0.926	2.027
0.065	0.728	2.877	0.625	0.819	1.46
0.156	0.69	1.391	0.819	0.065	1.375
0.728	0.679	2.857	1.277	0.571	1.288
0.545	0.614	2.049	0.964	0.582	1.196
8.173	0.571	0.065	0.183	1.078	1.013
8.063	0.56	0.641	0.598	0.324	0.911
7.658	0.545	0.507	0.598	0.092	0.728
5.627	0.545	1.672	1.272	0.35	0.609
5.573	0.507	1.25	0.96	4.776	0.545
4.576	0.48	1.142	0.183	3.165	0.48
4.317	0.415	2.748	0.156	2.71	0.404
3.826	0.388	3.154	0.377	1.228	0.377
3.774	0.377	3.386	1.223	0.835	0.194
3.665	0.377	3.321	0.873	0.674	0.286
3.654	0.366	0.065	7.131	0.183	0.739
3.493	0.35	0.275	0.065	0.949	2.861
3.348	0.312	0.469	0.092	0.259	1.105
3.094	0.275	1.638	1.223	0.442	0.937
3.067	0.259	1.105	0.868	0.221	8.229
2.982	0.221	1.116	0.065	0.065	6.691
2.937	0.221	2.618	0.652	1.428	1.185
2.933	0.221	2.576	0.065	0.846	0.545
2.846	0.324	0.065	1.185	0.129	0.248
2.819	0.986	1.649	0.862	0.092	2.27
2.776	0.663	1.66	1.402	6.307	0.35
2.689	0.286	2.236	0.339	3.341	5.682
2.685	4.258	0.404	0.156	2.279	0.194
2.598	2.694	1.627	1.17	1.116	0.598
2.495	1.73	1.094	0.846	1.815	0.701
2.462	1.364	1.068	0.986	1.574	8.008
2.442	1.277	2.598	4.531	0.83	0.065
2.437	1.132	1.353	4.765	0.873	0.259
2.42	0.679	1.083	1.158	1.105	6.852
2.415	0.652	2.792	0.819	0.259	5.627
2.388	0.652	2.221	0.571	0.545	5.461
2.328	0.48	6.009	0.545	0.092	4.598
2.295	0.35	0.312	3.082	0.248	4.16
2.23	0.35	1.611	1.147	0.065	3.908
2.21	0.312	1.078	0.792	2.015	3.486
2.187	0.259	1.04	1.665	0.065	3.265
2.156	0.571	2.56	0.183	1.413	3.067
2.145	0.065	1.024	2.922	0.83	2.971
2.134	0.194	0.754	1.143	0.092	2.473
2.129	0.194	0.986	0.754	0.647	2.431
2.118	1.062	1.455	2.694	0.156	2.424
2.096	2.663	3.04	0.286	0.065	2.306
2.08	2.48	0.065	2.716	0.065	2.306
2.074	0.625	1.611	1.143	0.092	2.241
2.047	0.065	1.078	0.754	0.728	2.236
1.989	0.83	1.002	0.533	2.328	2.161
1.989	0.975	2.56	0.092	0.065	2.049
1.946	0.975	0.636	2.609	0.065	1.94
1.881	0.259	0.728	1.062	1.94	1.837
1.87	5.078	0.868	0.754	0.743	1.832
1.848	1.913	0.469	0.129	0.949	1.815
1.817	1.757	6.243	7.245	0.496	1.81
1.81	1.746	5.592	2.232	0.065	1.757
1.779	1.562	1.509	1.051	0.129	1.757
1.714	0.339	1.051	0.754	0.065	1.736
1.692	0.065	0.991	0.065	0.065	1.692
1.649	0.388	2.544	6.62	0.712	1.627
1.627	1.676	0.312	2.065	1.982	1.616
1.558	0.35	0.156	1.024	1.665	1.607
1.52	0.636	0.587	0.728	1.589	1.531
1.52	1.752	0.312	2.038	0.065	1.52
1.482	1.391	1.719	4.883	0.259	1.46
1.417	0.754	1.25	2.053	3.292	1.379
1.406	1.31	1.466	0.895	1.051	1.379
1.402	2.35	1.04	0.728	0.404	1.319
1.402	0.469	0.857	0.647	0.609	1.315
1.391	1.493	2.495	4.096	0.507	1.31
1.379	0.194	0.248	1.962	0.194	1.277
1.341	1.17	0.194	0.884	0.065	1.277
1.337	0.404	0.533	0.705	1.547	1.223
1.315	0.183	1.105	4.301	3.265	1.185
1.304	0.156	1.638	4.037	0.129	1.17
1.299	7.175	0.679	1.66	0.092	1.121
1.299	4.011	1.277	0.873	1.79	1.116
1.288	2.183	0.975	0.647	0.065	1.04
1.277	2.107	0.83	2.404	0.065	0.991
1.277	1.897	2.484	3.638	0.442	0.986
1.212	1.585	3.913	1.638	0.092	0.953
1.212	1.52	3.272	0.873	1.067	0.949
1.201	1.498	0.48	0.64	0.701	0.937
1.182	1.341	0.065	0.571	0.636	0.922
1.158	1.067	1.509	3.433	1.299	0.873
1.143	0.949	3.366	1.52	0.286	0.873
1.089	0.884	1.25	0.862	0.065	0.873
1.089	0.808	0.922	0.625	0.803	0.846
1.089	0.533	0.743	2.399	0.259	0.846
1.067	0.209	2.408	2.995	0.065	0.835
1.056	4.096	1.806	1.498	0.922	0.83
1.04	2.62	1.768	0.808	0.933	0.803
1.04	2.442	0.312	0.587	1.357	0.803
1.029	1.919	0.442	0.571	1.277	0.792
1.029	1.752	1.277	2.942	1.121	0.777
1.018	1.714	3.232	1.266	0.183	0.766
0.998	1.707	1.212	0.803	0.065	0.739
0.975	0.895	0.862	0.549	0.065	0.732
0.975	0.728	0.717	5.794	0.092	0.728
0.949	0.674	2.359	2.899	3.234	0.674
0.926	0.415	1.024	1.25	0.065	0.663
0.922	0.129	0.598	0.797	2.473	0.636
0.911	4.049	6.356	0.545	0.065	0.636
0.873	2.377	0.701	3.299	1.643	0.625
0.808	7.137	1.143	2.759	0.911	0.609
0.808	5.752	0.873	1.094	0.092	0.609
0.792	4.734	1.143	0.766	2.004	0.609
0.792	2.922	0.846	0.507	0.065	0.571
0.781	2.663	0.663	0.83	0.065	0.545
0.77	2.56	2.35	2.549	1.143	0.522
0.77	1.73	0.533	1.094	0.312	0.522
0.766	1.692	0.312	0.728	0.183	0.48
0.754	1.611	3.218	0.496	0.065	0.469
0.754	1.547	0.248	10.318	0.641	0.458
0.739	1.509	1.078	2.549	0.065	0.442
0.717	1.493	0.377	1.024	1.75	0.415
0.717	1.353	1.136	0.717	0.065	0.404
0.701	1.261	0.728	0.453	0.092	0.404
0.69	1.223	0.598	9.146	0.065	0.377
0.69	1.212	2.317	2.415	0.545	0.35
0.679	1.121	3.854	0.998	0.221	0.35
0.679	1.094	2.75	0.69	3.725	0.339
0.663	1.029	2.701	0.377	0.156	0.312
0.663	0.949	1.207	6.87	1.634	0.259
0.636	0.937	0.911	2.393	3.707	0.221
0.625	0.77	0.366	0.766	0.065	0.221
0.625	0.754	1.121	0.674	0.221	0.183
0.609	0.717	0.717	0.377	3.973	0.156
0.598	0.69	0.533	5.914	0.129	7.903
0.571	0.679	2.295	2.366	0.221	0.792
0.56	0.614	4.145	0.743	0.792	0.598
0.56	0.469	2.857	0.663	0.922	0.469
0.545	0.324	1.611	0.35	0.339	0.275
0.533	0.286	1.649	5.671	0.35	0.221
0.507	0.259	0.679	2.328	0.065	0.339
0.496	0.221	3.044	0.679	0.312	0.636
0.496	0.065	1.072	0.636	0.701	0.339
0.496	0.388	0.717	0.339	2.48	0.533
0.48	1.154	0.522	4.544	0.906	0.69
0.48	0.129	2.011	2.312	0.609	0.221
0.48	0.312	1.466	0.56	1.817	0.129
0.377	0.129	2.397	0.571	0.766	0.065
0.377	0.129	1.536	0.312	0.701	0.092
0.324	0.949	2.011	3.977	1.935	1.002
0.286	5.881	0.663	2.21	0.065	0.065
0.275	1.196	2.678	0.522	0.717	0.129
0.259	0.846	1.029	0.56	1.341	2.48
0.259	0.507	0.663	0.286	0.469	1.531
0.248	0.259	0.518	3.647	0.248	0.835
0.248	1.143	1.989	2.107	0.065	0.469
0.248	1.627	0.065	0.507	0.129	0.377
0.221	1.391	1.94	0.545	1.154	2.397
0.221	1.143	1.509	0.221	0.194	2.781
0.221	1.024	2.259	3.466	0.129	0.598
0.194	0.065	0.56	2.076	2.102	0.507
0.183	0.571	2.634	0.496	0.065	2.464
0.183	0.728	1.013	0.533	0.571	0.065
0.156	2.544	0.609	0.156	0.259	2.609
0.129	2.372	0.431	2.781	0.129	1.44
0.129	0.717	1.984	2	1.348	1.725
0.129	3.143	0.56	0.469	0.975	3.058
6.053	2.522	1.277	0.522	1.44	0.092
1.783	1.908	1.391	0.156	0.442	0.065
1.455	1.834	0.625	2.716	2.89	2.312
1.223	1.692	1.973	1.848	0.442	1.875
0.56	1.578	2.424	0.377	0.598	1.094
0.065	1.067	1.013	0.507	2.297	9.383
0.857	1.015	0.56	0.194	2.033	5.968
0.766	0.911	0.388	2.582	0.156	3.917
1.283	0.792	1.973	1.832	0.868	3.578
0.065	0.652	0.065	0.248	1.337	3.573
0.507	0.129	0.652	0.496	0.609	3.292
0.194	0.922	0.986	0.129	0.194	2.674
1.062	0.728	0.431	2.42	0.156	2.549
0.129	0.69	1.957	1.817	0.194	2.48
0.065	0.469	1.989	0.377	2.75	2.339
0.092	0.377	0.975	0.48	0.609	2.295
0.533	0.065	0.518	0.065	1.687	2.248
0.065	1.935	0.377	2.225	1.763	2.248
0.377	0.065	1.966	1.703	0.415	2.183
0.156	4.098	2.301	2.814	0.35	1.973
1.935	3.428	0.507	0.442	1.893	1.917
0.065	0.377	0.808	0.065	0.674	1.611
4.678	2.647	0.221	2.107	0.701	1.449
1.87	0.065	1.498	1.687	0.286	1.391
0.598	0.129	1.875	2.259	0.259	1.384
0.065	0.065	0.964	0.431	2.129	1.353
0.129	5.272	0.507	0.286	0.065	1.245
0.065	3.848	0.35	1.881	0.129	1.228
0.092	3.314	1.87	1.634	2.765	1.196
0.065	2.995	1.341	0.442	0.998	0.986
4.087	2.716	0.129	0.415	0.949	0.926
0.286	1.714	0.766	0.248	3.509	0.857
1.25	1.672	0.609	1.719	2.569	0.808
0.35	1.574	1.422	1.611	2.172	0.705
0.065	1.482	1.783	0.949	4.428	0.674
0.194	1.261	0.9	0.404	0.286	0.545
0.792	1.25	0.442	1.013	0.717	0.431
0.388	1.154	0.324	1.719	0.964	0.377
0.933	1.067	1.844	1.502	0.469	0.129
0.609	1.056	1.105	5.709	5.69	0.674
2.022	0.953	1.596	0.388	0.717	7.046
0.701	0.9	0.609	0.96	0.496	6.19
6.76	0.857	0.339	1.692	1.993	6.075
2.689	0.857	1.083	1.406	2.576	5.986
1.493	0.803	1.482	0.862	0.183	4.792
0.895	0.77	0.868	0.286	1.902	4.364
0.835	0.754	0.404	0.404	0.312	3.663
0.797	0.712	2.743	1.558	5.587	3.48
0.194	0.701	1.832	1.391	4.536	3.044
0.129	0.663	0.453	0.598	5.986	2.694
1.132	0.56	0.571	0.092	1.757	2.506
1.083	0.431	0.415	0.129	1.864	2.328
0.754	0.377	0.35	1.504	2.801	2.172
0.312	0.35	0.766	1.341	3.06	2.167
0.194	0.339	0.9	10.36	1.239	2.127
4.772	0.324	0.781	0.065	0.286	2.123
0.674	0.286	0.286	0.922	0.35	2.112
0.065	0.248	1.272	1.422	2.004	1.886
0.156	0.949	1.821	1.326	2.839	1.67
2.964	0.922	1.752	1.67	0.431	1.525
0.156	0.701	1.806	3.892	0.092	1.502
3.413	0.674	0.194	0.415	2.29	1.337
2.091	0.442	0.324	1.31	0.431	1.147
1.185	0.442	0.69	1.223	1.158	1.121
0.092	0.679	0.248	1.299	0.248	1.083
0.9	0.404	0.766	0.065	1.746	0.873
0.156	0.065	0.248	0.065	1.433	0.868
0.065	1.17	1.002	1.288	1.913	0.835
3.379	0.377	1.806	1.201	6.692	0.701
0.986	2.895	0.156	0.949	3.194	0.614
0.129	0.587	0.522	1.234	2.236	0.248
2.102	0.415	1.634	0.221	2.208	0.248
0.415	0.129	2.372	1.272	0.636	0.065
0.092	1.444	0.69	1.185	0.69	3.25
0.69	0.728	0.571	0.873	1.761	2
0.286	0.728	0.766	0.092	2.667	1.687
0.754	1.44	0.819	5.073	0.065	1.504
2.42	1.143	5.093	1.223	3.313	1.207
0.065	0.442	1.806	1.158	0.598	0.846
0.766	0.129	0.48	0.533	0.431	0.83
2.647	1.795	0.496	0.156	1.239	0.777
0.129	0.625	0.065	4.841	0.248	0.701
5.426	1.239	1.962	1.223	1.395	0.388
0.792	5.401	0.679	1.132	1.185	0.739
3.218	0.065	0.183	0.312	0.065	0.286
0.194	0.092	0.766	0.129	2.94	0.259
4.803	0.442	0.065	2.663	0.717	7.669
0.156	0.221	4.582	1.201	3.915	3.596
1.375	0.991	1.788	1.116	0.275	2.812
1.611	3.676	0.065	8.436	2.935	2.636
1.569	0.194	0.926	2.91	0.092	1.002
0.766	2.495	2.21	2.473	2.489	0.953
0.507	2.431	1.832	1.17	0.129	0.949
0.259	1.79	0.636	1.067	0.065	0.652
0.221	1.132	0.496	0.065	0.96	0.324
1.596	1.116	0.717	1.147	0.065	0.194
3.866	0.937	0.065	1.288	0.129	8.653
2.14	0.533	3.373	1.158	0.065	8.459
1.121	0.507	1.779	1.051	0.571	4.908
0.156	0.324	0.156	0.156	1.574	4.328
4.219	0.194	3.169	0.221	0.415	3.859
0.092	3.515	0.339	1.143	0.092	3.714
1.375	6.56	0.545	1.143	0.739	3.19
2.022	5.752	0.56	1.04	0.156	2.814
0.129	4.506	0.571	0.065	0.83	2.661
1.413	3.779	0.69	1.676	0.48	2.464
0.625	3.417	0.598	1.024	0.129	2.306
0.156	2.91	3.082	1.116	0.092	2.203
2.83	2.48	1.768	1.013	1.94	2.194
3.229	2.453	2.203	0.129	1.935	2.167
1.752	2.361	1.881	0.065	0.377	2.156
1.417	2.225	0.324	0.442	0.998	2.042
0.496	2.042	2.678	1.105	1.207	1.973
0.415	1.864	0.469	0.975	0.065	1.971
1.714	1.703	0.129	0.986	0.065	1.946
0.065	1.623	0.674	0.415	0.933	1.87
2.609	1.623	0.129	0.922	0.156	1.768
1.455	1.455	3.024	1.105	0.259	1.725
0.404	1.406	1.761	0.964	0.453	1.723
0.065	1.368	1.181	0.221	0.065	1.471
0.221	1.299	0.679	7.008	0.129	1.067
9.769	1.051	7.126	0.259	0.766	1.04
1.806	1.04	1.413	1.078	0.221	0.933
0.469	0.975	0.194	0.922	0.971	0.906
0.221	0.915	0.065	0.065	1.256	0.792
5.066	0.766	0.636	2.533	0.092	0.766
0.156	0.717	2.431	2.328	0.507	0.469
0.092	0.701	2.629	1.013	0.48	0.415
0.679	0.69	1.725	0.922	0.221	0.404
6.475	0.674	0.507	6.891	0.065	0.366
5.537	0.652	0.129	2.442	0.609	0.221
5.078	0.636	5.138	2.183		3.359
2.377	0.609	2.053	0.949		0.129
1.547	0.571	0.35	0.9		0.221
1.52	0.545	0.571	0.792		0.324
0.911	0.533	0.625	2.08		0.129
0.766	0.469	2.118	1.844		0.507
0.663	0.469	2.442	0.922		0.065
9.977	0.453	1.692	0.819		0.674
2.216	0.415	0.442	0.183		0.431
1.935	0.312	0.949	0.964		0.129
1.067	0.065	4.292	1.574		1.417
0.808	8.7	4.502	0.868		0.884
1.143	8.356	2.297	0.819		0.496
0.582	8.289	0.964	0.259		0.777
0.194	7.175	0.614	0.911		6.01
0.065	4.7	1.261	1.471		2.442
0.065	3.995	1.984	0.819		1.379
1.596	3.962	1.692	0.781		0.324
1.04	3.913	0.431	0.065		0.884
0.259	3.832	0.884	0.873		0.194
0.582	3.736	4.042	0.986		0.609
0.221	3.734	0.156	0.792		3.477
0.194	3.27	3.261	0.781		0.092
5.147	3.207	0.129	5.584		8.517
4.334	3.094	0.598	0.221		8.372
3.913	3.056	1.029	0.571		7.613
3.239	2.792	1.746	0.781		4.991
2.469	2.748	1.665	0.766		4.944
2.259	2.35	0.377	1.375		4.582
2.221	2.339	0.194	0.092		3.984
1.951	2.114	3.493	0.221		3.973
1.855	2.011	1.04	0.754		3.866
1.832	1.855	0.598	0.739		3.397
1.66	1.681	0.614	0.065		2.587
1.6	1.466	0.571	0.857		2.576
1.261	1.121	0.937	1.143		2.446
1.158	0.998	1.634	0.743		2.328
1.143	0.705	1.632	0.739		2.199
1.136	0.56	1.024	6.588		2.096
1.024	0.56	3.395	1.79		2.085
1.002	0.286	3.283	0.609		2.011
0.991	0.221	0.614	0.69		2.004
0.975	14.146	0.545	0.674		1.768
0.922	1.337	0.469	2.27		1.562
0.846	4.658	0.507	1.375		1.368
0.781	1.866	0.679	1.31		1.029
0.77	0.129	1.611	0.636		0.835
0.705	0.065	1.621	0.652		0.754
0.674	1.466	1.25	1.292		0.728
0.663	2.993	3.223	0.647		0.652
0.598	6.091	2.625	3.908		0.453
0.587	6.015	0.545	0.507		0.415
0.545	4.037	4.124	0.652		5.939
0.48	3.957	0.248	0.986		5.401
0.312	3.52	0.48	0.324		4.781
0.259	3.368	0.404	2.35		4.56
0.259	2.785	1.52	0.507		4.533
0.248	2.683	1.596	0.625		4.442
0.129	2.053	0.975	2.129		4.428
0.092	1.623	2.576	1.105		3.633
0.388	1.444	2.571	1.654		3.558
0.286	1.444	3.466	0.48		3.401
0.35	1.018	2.241	0.609		3.348
5.263	0.857	9.011	0.652		3.131
3.886	0.652	0.442	0.156		2.948
3.265	0.469	0.679	0.975		2.788
2.678	0.96	1.509	0.442		2.77
2.312	1.493	1.562	0.598		2.5
2.284	0.415	0.415	0.221		2.431
2.031	1.051	2.101	5.008		2.339
1.719	2.75	1.768	0.803		2.284
1.703	8.055	2.446	0.442		2.114
1.6	4.178	2.102	0.571		2.102
1.596	2.937	5.453	0.156		2.096
1.498	2.781	0.431	0.922		2.076
1.466	2.091	2.446	0.679		1.875
1.46	2.053	1.466	0.377		1.837
1.417	1.525	1.513	0.571		1.832
1.105	1.406	4.194	0.129		1.806
1.062	1.357	2.042	0.674		1.806
0.797	1.315	1.634	0.275		1.719
0.792	0.949	1.428	0.286		1.708
0.728	0.937	0.96	0.571		1.649
0.674	0.717	4.069	4.662		1.6
0.674	0.674	0.415	0.248		1.562
0.663	0.415	1.083	0.545		1.536
0.647	0.339	1.25	0.248		1.52
0.442	3.18	1.509	0.56		1.471
0.35	4.147	3.531	4.011		1.471
0.259	0.065	1.638	0.156		1.359
0.404	4.252	1.611	4.421		1.277
2.087	0.065	1.768	0.183		1.261
1.337	6.566	0.96	0.507		1.239
12.617	0.092	3.509	0.69		1.207
5.997	0.156	0.415	9.988		0.937
5.794	1.31	0.937	0.065		0.857
5.671	0.83	1.094	2.971		0.83
5.629	2.415	1.482	0.496		0.808
5.39	4.874	2.015	6.896		0.808
5.276	0.129	1.379	2.065		0.728
4.932	1.395	1.596	0.129		0.728
4.263	3.542	0.092	2.334		0.712
4	0.065	0.404	0.469		0.69
3.903	2.076	3.011	0.221		0.598
3.815	1.181	0.377	0.857		0.587
3.81	1.105	0.636	1.703		0.571
3.687	4.022	1.04	1.585		0.507
3.627	2.819	1.471	0.442		0.496
3.401	2.134	1.919	6.334		0.496
3.114	0.739	1.116	0.259		0.324
3.089	0.739	1.136	1.52		0.275
3.082	0.663	0.156	0.194		0.156
3.002	0.221	1.078	0.404		1.266
2.712	3.79	2.603	2.076		0.194
2.518	3.39	0.286	0.545		1.687
2.467	0.339	0.469	0.717		3.256
2.457	3.611	1.04	0.377		1.428
2.328	2.14	1.455	0.377		9.649
2.225	1.649	1.594	0.873		5.359
2.145	1.569	0.587	0.701		5.276
2.069	1.288	0.717	0.663		4.205
2.042	1.219	1.051	0.339		2.636
1.946	1.051	0.156	0.259		2.31
1.94	0.933	2.453	0.286		1.962
1.611	1.649	0.286	0.545		1.859
1.585	0.065	0.388	0.625		1.272
1.574	4.803	0.884	0.156		1.181
1.562	0.712	1.455	0.248		1.089
1.487	1.455	1.525	3.18		0.998
1.482	0.754	0.442	0.846		0.35
1.417	0.129	0.701	0.377		0.286
1.384	0.259	0.129	4.366		0.453
1.341	2.625	1.638	0.065		13.023
1.314	1.752	2.268	1.859		2.83
1.266	1.196	0.259	0.781		0.986
1.185	1.078	0.598	0.129		0.469
1.185	0.625	0.846	2.937		0.415
1.109	0.522	1.444	1.417		0.404
1.083	0.377	1.417	1.596		0.183
1.077	2.426	0.312	0.533		0.183
1.051	0.857	0.533	2.591		1.368
1.018	1.79	1.417	2.922		1.326
0.964	1.897	1.547	0.884		0.065
0.953	0.065	2.047	0.77		2.609
0.949	0.156	0.507	7.521		2.41
0.933	10.604	0.065	1.768		0.35
0.926	5.421	0.835	2.701		3.008
0.922	4.587	1.44	0.065		0.388
0.911	3.984	1.261	0.571		4.83
0.895	3.924	0.728	1.078		3.957
0.873	3.493	0.324	1.315		1.752
0.862	2.683	1.062	1.536		0.065
0.857	2.658	0.986	5.886		0.339
0.846	2.518	1.788	1.219		6.542
0.83	2.513	0.194	1.31		6.097
0.803	2.355	0.652	0.953		5.72
0.679	2.35	0.835	1.326		4.959
0.614	1.87	1.417	4.221		4.645
0.522	1.87	1.17	0.69		4
0.518	1.725	0.092	1.692		2.721
0.48	1.52	0.286	0.652		2.701
0.469	1.493	0.442	0.986		2.591
0.453	1.433	4.846	2.705		2.424
0.415	1.288	1.757	1.547		2.08
0.388	1.089	3.185	1.116		2.031
0.377	1.013	0.48	0.339		1.908
0.35	0.986	0.83	0.926		1.795
0.312	0.857	1.417	2.495		1.741
0.275	0.83	1.002	0.911		1.73
0.221	0.792	1.277	0.949		1.67
0.221	0.766	0.183	0.259		1.654
0.092	0.609	0.065	0.922		1.444
0.065	0.56	3.413	1.466		1.417
3.859	0.533	1.681	0.312		1.357
3.749	0.221	3.163	0.777		1.33
2.576	2.555	0.156	0.183		1.17
2.172	2.415	0.743	0.862		1.154
2.145	2.178	1.395	0.56		1.121
2.069	0.129	0.766	0.194		1.12
1.558	0.259	0.065	0.156		1.109
1.353	5.299	0.156	0.065		1.002
1.067	5.261	2.754	0.701		0.964
0.857	2.625	2.56	0.442		0.949
0.808	2.544	1.558	0.183		0.911
0.803	2.431	3.143	4.011		0.846
0.728	1.714	2.248	4.053		0.792
0.663	1.417	0.652	0.286		0.732
0.598	1.219	1.386	0.388		0.717
0.48	0.986	0.674	2.652		0.701
0.458	0.701	0.065	3.212		0.69
0.286	0.453	0.065	0.221		0.674
0.286	3.607	1.569	0.48		0.663
0.83	2.64	0.884	2.415		0.663
0.388	2.107	1.406	0.48		0.652
1.051	1.596	3.071	0.582		0.609
0.895	0.442	1.795	0.377		0.545
0.545	0.194	0.496	0.065		0.545
1.558	7.961	1.379	2.366		0.496
0.129	4.14	0.609	0.221		0.442
2.971	4.814	7.785	0.259		0.312
2.42	5.37	0.609	0.183		0.259
1.105	4.241	0.469	0.636		0.248
0.712	3.455	0.83	0.092		0.194
0.065	3.008	1.391	0.221		6.108
0.83	2.62	2.469	0.092		9.336
0.522	2.442	1.185	0.598		6.048
1.763	2.129	0.457	1.509		4.948
0.221	1.504	1.375	0.092		2.183
0.065	1.487	0.312	3.736		1.989
0.259	1.46	5.72	0.598		1.741
4.263	1.234	0.065	0.884		1.73
2.942	0.922	1.428	8.899		1.482
2.727	0.911	0.598	0.065		0.868
2.429	0.609	1.256	0.442		0.739
1.842	0.571	1.821	2.248		0.625
1.795	0.533	0.69	1.832		0.598
1.611	2.069	0.221	0.701		0.496
1.558	0.065	1.364	0.431		0.415
1.277	2.819	0.221	1.542		0.312
1.018	2.027	4.738	1.498		0.129
1.018	1.154	1.509	0.156		0.129
1.002	0.129	1.272	0.129		4.685
0.964	0.183	0.35	6.388		3.401
0.884	1.375	0.911	1.272		3.39
0.83	0.092	1.402	2.453		2.922
0.415	6.874	0.35	0.129		2.323
0.377	0.065	0.194	2.997		2.263
0.312	0.404	1.353	0.964		1.966
0.286	0.366	0.092	0.129		1.562
0.183	0.129	4.31	0.286		1.353
0.156	2.647	0.609	1.741		1.266
2.435	0.065	1.192	0.431		1.223
2.091	0.571	0.183	0.431		1.017
1.234	0.636	0.69	1.116		0.964
0.663	0.286	0.857	1.676		0.35
0.275	0.545	0.092	0.35		0.221
0.065	0.065	0.286	1.406		0.221
0.453	7.691	1.315	1.6		0.129
0.129	7.126	3.935	1.002		1.44
1.013	6.843	3.848	0.69		0.625
3.881	4.377	1.504	1.547		0.777
2.404	4.27	1.17	0.388		0.933
1.913	2	3.094	0.647		1.763
1.649	1.908	0.652	0.614		2.022
1.326	1.897	0.857	0.453		1.348
0.507	1.132	2.15	0.469		0.496
0.469	1.056	0.415	0.587		0.194
1.261	0.933	1.304	0.065		0.415
1.417	0.895	0.792	2.944		0.453
0.507	0.728	3.643	0.533		0.183
0.156	0.571	1.542	0.48		0.286
0.065	0.286	0.728	0.065		0.129
0.803	2.491	0.404	0.496		4.292
0.781	0.388	0.587	3.1		3.45
4.942	5.74	0.609	0.156		1.261
4.598	8.124	0.674	0.092		1.04
4.187	4.156	6.738	2.754		0.259
4	3.437	1.304	0.065		0.986
3.611	2.922	0.652	0.377		0.065
3.584	2.824	3.158	2.015		0.065
3.482	2.803	1.013	1.477		0.065
3.281	2.748	0.663	0.156		1.315
3.228	2.506	0.092	1.795		1.714
3.212	1.768	0.48	0.895		0.248
3.212	1.692	0.571	0.712		0.065
3.205	1.337	2.297	1.234		6.588
3.116	1.181	5.562	0.507		2.631
2.786	1.105	1.261	0.221		0.792
2.591	1.094	0.636	1.132		0.156
2.537	1.056	2.593	0.194		3.288
2.442	0.953	0.56	0.221		0.83
2.44	0.857	0.625	0.609		4.698
2.413	0.83	1.585	5.988		3.89
2.393	0.663	0.442	2.426		1.703
2.301	0.598	0.56	0.705		1.692
2.252	0.312	0.092	0.129		1.471
2.221	0.065	2.527	0.496		1.44
2.194	0.092	1.245	3.1		1.283
2.069	0.96	0.496	0.156		0.986
2.065	2.145	2.415	0.092		0.636
1.993	0.674	0.092	2.754		0.415
1.966	0.156	0.415	0.065		0.312
1.875	13.219	0.065	0.377		0.496
1.848	5.401	0.183	2.015		2.114
1.81	5.051	0.545	1.477		1.261
1.806	4.549	0.819	0.156		1.223
1.795	4.392	2.027	1.795		0.571
1.795	3.988	1.223	0.895		2.107
1.795	3.768	0.469	0.712		1.687
1.795	2.995	2.096	1.234		0.442
1.768	2.625	0.415	0.507		0.792
1.757	2.625	0.496	0.221		3.919
1.692	2.618	1.763	1.132		2.221
1.638	2.21	4.397	0.194		1.185
1.623	2.172	0.48	0.221		0.933
1.585	1.989	0.388	0.609		0.728
1.551	1.772	1.87	5.988		0.469
1.551	1.654	1.223	2.426		0.701
1.525	1.623	1.585	0.705		0.065
1.525	1.547	1.962	0.129		0.221
1.498	1.391	0.96	0.507		0.065
1.493	1.341	3.551	0.221		3.988
1.471	1.33	0.092	1.132		0.286
1.471	1.33	1.056			1.654
1.46	1.315	0.259			1.672
1.459	1.212	0.194			1.219
1.449	1.207	1.768			0.571
1.428	1.158	1.212			5.444
1.395	1.116	0.324			3.179
1.379	1.089	1.368			2.172
1.375	1.036	1.321			1.993
1.364	1.024	2.091			1.971
1.357	0.857	0.065			1.891
1.353	0.819	0.9			1.768
1.341	0.766	0.862			1.562
1.33	0.743	0.312			1.558
1.288	0.739	1.692			1.482
1.277	0.739	1.196			1.341
1.266	0.717	0.065			1.319
1.261	0.701	1.341			0.911
1.25	0.614	6.435			0.808
1.25	0.587	1.611			0.69
1.239	0.442	1.687			0.647
1.239	0.415	0.663			0.641
1.212	0.259	0.129			0.636
1.212	0.248	5.776			0.598
1.207	0.221	1.558			0.598
1.196	0.194	1.158			0.571
1.196	2.35	3.341			0.533
1.192	0.065	1.31			0.533
1.158	1.04	3.131			0.533
1.158	0.092	0.183			0.404
1.158	0.48	2.408			0.377
1.154	0.221	0.743			0.339
1.143	0.065	0.652			0.221
1.136	1.466	5.029			0.092
1.121	0.092	1.402			0.156
1.067	0.092	1.132			4.332
1.045	0.156	1.212			7.589
1.029	2.544	1.207			5.104
1.024	0.636	2.948			4.413
1.024	0.35	0.339			3.977
1.018	0.065	2.096			3.935
0.986	2.64	0.092			3.924
0.986	2.065	2.689			3.799
0.964	1.87	3.455			3.75
0.937	1.848	1.375			3.658
0.926	1.654	1.105			3.417
0.922	1.616	1.147			3.375
0.911	1.219	1.196			3.147
0.895	1.207	1.406			3.12
0.884	0.835	0.065			3.029
0.873	0.625	2.091			2.904
0.846	0.48	3.928			2.797
0.835	0.065	2.663			2.79
0.83	1.219	3.04			2.5
0.83	0.065	1.315			2.495
0.819	1.051	1.089			2.48
0.808	0.507	1.116			2.457
0.808	0.156	1.143			2.446
0.803	0.092	0.937			2.431
0.792	0.092	0.48			2.359
0.781	1.795	0.324			2.339
0.754	1.547	2.672			2.323
0.743	1.455	1.504			2.301
0.739	1.417	2.964			2.23
0.717	0.846	1.272			2.091
0.69	0.129	1.072			1.962
0.69	0.286	0.56			1.929
0.69	0.286	1.04			1.924
0.663	0.129	0.507			1.913
0.652	0.065	0.065			1.868
0.636	0.129	0.259			1.837
0.625	0.743	0.9			1.832
0.614	6.792	1.181			1.832
0.598	5.794	2.964			1.832
0.56	5.417	1.212			1.832
0.56	4.846	1.067			1.772
0.549	4.491	0.275			1.708
0.533	3.622	1.04			1.703
0.522	3.493	0.507			1.687
0.522	3.454	3.924			1.681
0.496	3.04	0.998			1.665
0.469	2.765	0.915			1.643
0.458	2.732	1.147			1.638
0.458	2.636	2.926			1.638
0.453	2.464	1.207			1.623
0.453	2.049	1.051			1.611
0.442	1.908	0.895			1.6
0.415	1.73	0.808			1.531
0.404	1.725	0.377			1.471
0.388	1.616	0.156			1.471
0.388	1.585	2.096			1.455
0.388	1.477	3.658			1.444
0.377	1.471	0.873			1.433
0.377	1.46	2.852			1.422
0.366	1.444	1.158			1.417
0.324	1.422	1.018			1.402
0.324	1.391	3.04			1.391
0.312	1.375	0.739			1.391
0.312	1.299	0.377			1.348
0.248	1.288	2.837			1.315
0.194	1.288	0.873			1.315
0.194	1.277	0.377			1.304
0.183	1.223	0.766			1.299
0.183	1.207	2.678			1.288
0.156	1.181	1.132			1.277
0.092	1.147	1.013			1.261
0.754	1.127	1.562			1.212
5.029	1.116	0.56			1.17
3.794	1.089	0.35			1.158
3.714	1.067	0.69			1.154
3.207	1.013	0.743			1.147
2.631	0.949	0.194			1.132
1.455	0.926	0.065			1.132
1.379	0.884	2.625			1.132
1.364	0.873	1.105			1.121
1.341	0.873	1.013			1.121
1.105	0.873	0.884			1.121
1.018	0.846	0.507			1.116
1.018	0.83	0.129			1.116
0.9	0.792	3.127			1.094
0.797	0.781	3.131			1.094
0.797	0.77	0.156			1.089
0.717	0.754	1.272			1.083
0.701	0.743	2.469			1.067
0.652	0.69	1.078			1.04
0.598	0.652	0.991			1.04
0.324	0.611	0.781			1.029
0.286	0.609	0.469			1.029
0.194	0.587	2.739			1.029
0.324	0.571	1.482			1.002
1.245	0.56	1.638			1.002
0.507	0.56	3.098			0.986
2.274	0.522	3.12			0.964
1.742	0.221	2.339			0.949
1.616	0.194	0.949			0.937
0.517	0.194	0.986			0.937
0.156	0.156	0.679			0.926
0.324	0.442	0.442			0.922
2.959	0.129	0.598			0.9
0.221	13.293	0.846			0.884
8.597	6.555	1.509			0.873
7.95	2.926	1.25			0.873
6.729	2.408	1.982			0.873
6.506	2.009	2.328			0.873
6.377	1.638	0.895			0.862
5.482	1.589	0.964			0.846
5.071	1.493	0.598			0.83
5.002	1.428	0.366			0.819
4.549	1.326	0.248			0.808
4.517	1.304	0.259			0.792
4.446	1.196	1.417			0.781
4.381	1.143	1.105			0.781
4.247	1.121	0.625			0.743
4.042	0.949	2.29			0.739
3.665	0.949	0.873			0.728
3.616	0.922	0.937			0.728
3.449	0.884	0.915			0.728
3.439	0.884	0.275			0.717
3.363	0.808	0.156			0.712
3.303	0.754	0.582			0.705
3.125	0.571	1.304			0.679
3.116	0.518	1.364			0.674
3.098	0.377	0.496			0.663
3.04	0.324	2.123			0.652
2.915	0.221	0.873			0.652
2.906	0.194	0.933			0.652
2.904	0.129	1.795			0.647
2.899	2.442	0.092			0.625
2.846	0.194	0.895			0.625
2.819	0.065	0.065			0.614
2.77	0.156	1.277			0.609
2.754	0.35	0.582			0.598
2.658	0.156	0.092			0.587
2.591	0.092	2.015			0.587
2.533	0.065	0.766			0.582
2.489	0.065	0.9			0.571
2.431	0.728	1.067			0.545
2.404	0.69	3.31			0.545
2.377	0.598	5.359			0.533
2.236	0.312	5.04			0.518
2.232	0.286	1.25			0.507
2.178	0.156	0.065			0.507
2.123	4.765	0.986			0.496
2.118	2.629	1.957			0.469
2.118	2.306	0.766			0.469
2.096	2.129	0.9			0.458
2.038	1.908	0.366			0.458
2.027	1.413	0.442			0.442
1.993	1.201	3.768			0.415
1.989	1.181	4.41			0.415
1.951	0.964	1.147			0.415
1.891	0.862	0.652			0.404
1.87	0.857	1.81			0.404
1.87	0.496	0.754			0.377
1.799	0.312	0.873			0.377
1.799	5.944	0.221			0.35
1.79	2.437	0.286			0.339
1.779	0.388	0.065			0.312
1.703	0.582	4.268			0.221
1.665	0.194	1.002			0.194
1.627	0.259	0.533			0.183
1.616	1.417	1.638			0.129
1.616	0.819	0.705			0.922
1.6	0.415	0.868			0.156
1.551	1.056	0.286			0.156
1.551	0.545	0.792			0.156
1.515	0.404	0.065			0.324
1.509	2.194	2.803			5.299
1.482	1.25	0.964			3.589
1.466	1.25	2.243			0.48
1.406	6.225	1.611			0.129
1.402	5.116	0.69			0.065
1.368	4.042	0.862			1.337
1.348	1.52	0.922			0.69
1.326	1.402	0.156			0.48
1.304	1.375	0.065			0.156
1.277	1.288	1.935			1.924
1.25	1.277	0.69			1.741
1.239	0.991	0.065			0.587
1.234	0.949	1.6			0.248
1.223	0.933	0.674			0.388
1.207	0.9	0.857			0.712
1.196	0.797	0.453			0.065
1.174	0.663	1.261			0.846
1.17	0.636	0.286			0.194
1.158	0.545	1.886			1.105
1.147	0.377	0.663			0.248
1.143	0.312	0.129			2.107
1.143	0.156	1.589			0.065
1.132	0.388	0.663			4.386
1.132	0.453	0.857			1.832
1.121	2.027	0.701			1.719
1.116	1.25	2.944			1.714
1.094	0.545	0.065			1.368
1.067	3.504	1.703			1.181
1.051	0.221	0.636			1.174
1.051	1.828	4.442			0.873
1.051	3.66	1.551			0.857
1.051	0.129	0.652			3.843
1.045	6.819	0.857			1.147
1.029	5.1	0.065			1.024
1.024	4.895	1.391			0.56
0.991	4.064	1.283			3.007
0.975	3.297	1.444			0.065
0.964	3.127	0.431			0.312
0.949	2.803	2.48			1.746
0.937	2.27	1.502			0.092
0.937	1.768	0.652			1.417
0.926	1.757	0.846			1.261
0.911	1.46	1.379			0.065
0.9	0.884	1.348			0.129
0.862	0.652	0.065			3.288
0.846	0.625	1.245			2.841
0.846	0.442	0.377			1.703
0.841	0.259	1.341			0.937
0.819	0.636	1.498			0.937
0.819	0.388	0.636			0.884
0.792	0.324	0.83			0.77
0.781	3.272	1.094			2.917
0.77	3.1	4.151			1.875
0.766	3.056	0.065			1.741
0.754	3.002	0.96			1.585
0.743	2.937	0.377			0.609
0.739	2.781	0.636			0.518
0.732	2.415	1.487			0.339
0.728	2.382	0.636			2.699
0.717	2.199	0.83			1.44
0.701	2.107	0.792			1.051
0.69	2.011	0.533			0.636
0.679	1.908	0.129			0.48
0.663	1.525	0.884			0.458
0.652	1.304	0.339			0.183
0.636	0.998	3.127			5.051
0.598	0.964	1.482			0.442
0.587	0.781	0.625			0.998
0.571	0.754	0.824			0.754
0.571	0.609	0.442			0.582
0.571	0.571	0.469			6.14
0.56	0.415	3.681			5.693
0.545	0.194	0.221			1.611
0.533	0.518	0.286			1.158
0.518	1.531	6.111			1.158
0.507	4.593	1.46			1.056
0.496	0.221	0.625			1.04
0.48	0.507	0.819			1.002
0.469	2.038	0.388			0.846
0.458	0.739	0.674			0.781
0.458	0.56	3.466			0.743
0.453	3.122	0.129			0.701
0.415	0.065	0.275			0.598
0.404	1.181	1.886			0.56
0.377	2.248	1.406			0.458
0.35	1.013	0.609			0.248
0.312	0.781	0.819			0.194
0.312	2.183	0.183			0.129
0.286	0.48	0.065			0.065
0.248	0.857	1.391			3.58
0.248	0.792	0.808			1.245
0.221	0.533	0.156			0.156
0.221	0.83	1.676			1.536
0.183	0.065	1.406			0.35
0.582	1.04	0.598			2.739
1.1	0.507	0.808			0.728
0.065	5.952	0.129			0.663
4.555	5.816	2.792			0.766
1.672	4.549	0.366			0.156
1.714	4.145	0.065			0.404
2.518	4.134	0.442			5.908
0.221	4.102	1.444			4.506
1.256	4.031	1.395			4.091
2.248	3.859	0.545			4.026
0.065	3.747	0.808			3.772
2.415	3.439	2.29			3.073
1.024	3.433	2.576			2.884
0.156	3.201	0.194			2.83
0.129	3.013	0.819			2.716
1.736	2.765	1.219			2.565
2.178	2.754	1.375			2.473
0.582	2.712	0.545			2.404
0.545	2.689	0.792			2.312
0.194	2.609	1.223			2.259
0.507	2.571	2.085			2.252
0.259	2.549	2.243			2.248
0.129	2.533	0.663			2.232
0.129	2.439	1.185			2.129
0.065	2.183	1.373			2.123
0.986	2.085	0.48			1.962
0.679	1.886	0.781			1.859
0.636	1.799	1.121			1.855
1.87	1.585	1.094			1.832
1.44	1.547	1.913			1.821
0.312	1.46	0.545			1.821
0.156	1.417	1.067			1.761
0.259	1.364	1.341			1.741
14.038	1.341	0.458			1.74
9.235	1.337	0.777			1.692
7.211	1.245	0.496			1.649
3.736	1.174	0.911			1.551
3.439	1.051	0.221			1.547
3.158	0.9	1.607			1.525
1.859	0.857	0.96			1.493
1.665	0.743	1.341			1.482
1.391	0.743	0.431			1.477
1.158	0.625	0.77			1.444
1.002	0.598	0.609			1.417
0.911	0.587	0.803			1.353
0.701	0.404	0.129			1.337
0.507	0.312	0.286			1.326
2.953	0.286	0.911			1.299
0.533	0.286	1.315			1.255
3.283	0.156	0.248			1.239
1.574	1.866	0.77			1.228
0.922	1.245	1.638			1.158
0.194	2.259	0.766			1.143
0.221	1.299	0.248			1.109
2.41	0.286	0.857			1.094
0.792	5.1	1.299			1.094
0.415	11.702	0.221			1.094
0.377	9.751	0.766			1.082
1.337	8.523	0.937			1.072
2.799	6.479	0.663			1.067
3.52	4.366	0.065			1.051
4.227	4.015	0.781			1.013
2.114	3.768	1.292			1.002
0.324	2.031	0.194			0.975
0.065	1.984	0.754			0.964
0.129	1.779	0.674			0.953
1.196	1.466	0.183			0.911
0.129	0.754	0.194			0.9
2.636	0.636	0.545			0.808
1.002	0.388	1.25			0.792
0.83	0.286	0.221			0.781
0.754	0.545	0.743			0.781
0.388	0.507	0.48			0.739
4.388	0.625	0.221			0.717
2.776	0.065	1.687			0.625
1.024	0.701	5.434			0.614
0.415	1.951	1.223			0.571
0.324	0.846	0.48			0.571
0.065	0.092	0.743			0.56
4.27	0.194	0.754			0.56
2.614	0.156	2.933			0.545
2.462	0.636	0.922			0.507
2.361	0.194	2.857			0.48
2.274	1.051	1.196			0.453
2.02	1.424	2.529			0.415
2.004	1.261	0.743			0.415
1.989	0.431	0.065			0.404
1.973	0.129	2.959			0.404
1.946	1.348	0.194			0.35
1.67	2.814	1.832			0.312
1.46	0.259	1.181			0.312
1.411	0.259	0.221			0.286
1.384	5.104	0.732			0.286
1.277	3.368	3.169			0.275
1.207	2.495	1.292			0.275
1.181	2.216	0.324			0.259
1.067	1.245	1.455			0.183
1.024	1.239	1.094			0.156
0.415	0.663	1.024			0.129
0.404	0.819	0.728			2.922
0.388	5.078	2.377			1.649
0.339	1.924	0.221			0.717
0.275	1.746	0.092			0.065
0.259	4.986	1.105			0.092
0.156	2.85	1.078			0.96
0.647	1.493	0.194			0.895
0.065	3.596	0.728			4.841
0.156	0.259	1.315			0.949
0.194	3.698	0.129			1.736
4.047	0.259	1.116			0.571
3.486	0.092	0.873			0.35
2.118	0.065	1.051			0.35
1.955	0.582	0.194			0.221
1.935	6.039	0.701			0.792
1.692	5.814	1.196			6.388
1.66	5.548	2.145			2.118
1.569	4.381	0.286			1.768
1.493	4.258	0.781			0.065
1.234	4.176	1.051			0.065
1.056	3.805	3.877			5.919
0.781	3.341	0.701			1.962
0.705	3.341	0.906			1.81
0.69	3.234	1.832			1.185
0.625	3.169	0.221			0.991
0.56	2.904	0.717			0.949
0.415	2.765	1.04			3.551
0.065	2.739	0.129			3.223
0.469	2.62	0.679			2.895
0.129	2.421	0.652			2.129
0.194	2.297	0.884			1.676
0.194	2.205	4.792			1.466
2.866	2.167	0.507			1.444
0.129	2.145	1.013			1.31
1.783	1.929	1.196			1.272
4.998	1.799	0.674			1.272
0.156	1.752	0.496			1.261
0.431	1.741	0.194			1.029
1.266	1.638	1.261			0.835
1.292	1.569	0.415			0.803
2.547	1.536	1.013			0.701
0.275	1.498	0.766			0.625
1.513	1.341	0.652			0.496
0.366	1.337	0.221			0.183
0.065	1.299	2.797			2.285
1.357	1.299	0.286			1.919
0.339	1.223	0.275			1.855
0.312	1.174	1.002			1.848
0.092	1.132	0.469			1.223
1.33	1.04	0.652			1.105
0.366	1.013	5.142			0.986
2.569	0.96	2.631			0.911
0.663	0.937	0.911			0.857
0.458	0.911	0.35			0.663
0.275	0.895	0.975			0.652
0.065	0.873	0.739			0.458
0.156	0.625	0.652			0.458
0.533	0.518	2.377			0.366
0.911	0.507	0.065			0.35
0.065	0.388	0.846			0.259
0.717	0.339	0.964			0.248
3.286	0.286	0.156			0.183
1.859	0.275	0.609			0.183
1.73	1.881	1.795			0.701
0.766	3.558	0.092			0.259
0.754	6.124	0.83			2.948
0.248	3.33	0.937			2.388
3.29	2.377	0.286			1.757
8.263	0.339	0.598			1.719
1.422	6.506	2.35			1.649
0.835	4.948	0.065			1.25
2.824	3.395	2.35			1.212
0.065	3.105	0.922			1.196
0.614	2.145	1.455			0.975
0.065	1.315	0.587			0.922
0.888	1.223	0.69			0.636
0.065	1.078	0.324			0.507
0.156	0.949	2.582			0.415
2.467	0.857	0.911			0.312
1.212	0.781	0.065			0.286
0.663	0.766	0.496			0.221
0.065	0.221	0.636			0.156
9.161	2.944	0.065			0.792
3.388	0.857	2.167			0.221
2.565	0.717	0.9			0.065
0.922	0.129	0.377			1.989
2.661	0.453	0.442			0.507
2.333	0.518	3.379			1.181
0.652	0.194	0.065			0.533
0.652	0.194	0.545			0.156
4.869		0.888			0.065
0.092		6.819			0.156
4.384		0.415			0.129
2.871		1.649			0.339
1.966		0.194			0.221
0.248		0.259			0.092
1.185		0.857			0.065
0.533		1.353			0.221
2.752		0.35			0.674
3.141		1.585			0.129
1.212		0.48			2.765
0.549		0.846			1.504
3.529		0.129			1.897
1.391		0.35			1.245
0.926		1.444			9.153
0.986		3.665			4.852
		0.819			4.609
		1.848			4.307
		0.312			4.263
		0.781			4.183
		3.805			3.75
		0.819			3.314
		1.665			3.169
		0.312			3.067
		1.051			3.056
		2.83			3.04
		0.808			3.013
		1.105			2.964
		0.312			2.732
		0.533			2.625
		0.35			2.529
		0.803			2.489
		0.598			2.435
		0.286			2.404
		0.663			2.393
		0.496			2.388
		0.792			2.323
		0.065			2.297
		0.275			2.221
		0.156			2.134
		3.745			2.118
		0.781			2.107
		0.609			2.08
		0.221			2.042
		3.18			2.022
		3.493			2.009
		0.77			1.866
		0.156			1.837
		0.221			1.768
		0.895			1.752
		2.542			1.665
		0.766			1.66
		4.491			1.649
		0.183			1.574
		0.065			1.536
		2.042			1.493
		0.766			1.466
		2.792			1.455
		0.156			1.391
		1.806			1.379
		0.754			1.348
		2.75			1.33
		0.065			1.315
		0.35			1.281
		0.743			1.277
		2.225			1.25
		0.065			1.245
		0.065			1.219
		0.743			1.207
		1.966			1.207
		3.029			1.201
		0.571			1.196
		0.705			1.17
		1.73			1.143
		1.531			1.094
		0.065			1.083
		0.69			1.078
		1.547			1.051
		1.466			1.04
		0.518			0.991
		0.69			0.964
		1.444			0.9
		1.444			0.884
		0.728			0.884
		0.69			0.868
		1.223			0.846
		0.857			0.835
		1.17			0.835
		0.679			0.777
		0.926			0.77
		0.194			0.77
		0.065			0.717
		0.663			0.701
		0.868			0.625
		4.448			0.545
		0.065			0.522
		0.663			0.507
		0.766			0.431
		0.377			0.415
		0.065			0.415
		0.663			0.404
		0.221			0.35
		0.065			0.35
		0.259			0.35
		0.663			0.339
		1.908			0.312
		1.391			0.286
		0.652			0.183
		0.728			0.183
		1.504			0.129
		0.647			0.949
		0.533			0.065
		0.286			2.393
		0.641			1.402
		1.337			1.078
		1.714			2.442
		0.582			2.107
		0.636			1.821
		0.092			1.681
		0.571			1.116
		0.259			1.094
		1.623			0.895
		0.533			0.739
		0.259			0.156
		0.652			9.8
		0.522			4.366
		0.571			3.645
		0.286			3.471
		0.522			3.341
		1.515			2.48
		0.598			2.205
		0.507			2.087
		0.065			1.913
		6.222			1.703
		0.507			1.687
		0.998			1.272
		3.973			1.121
		0.507			1.067
		4.134			0.937
		0.065			0.873
		0.48			0.868
		1.973			0.652
		0.35			0.636
		0.442			0.56
		0.065			0.518
		0.571			0.507
		0.442			0.507
		0.129			0.404
		0.259			0.377
		0.404			0.366
		0.35			0.339
		0.129			0.275
		0.404			0.259
		0.533			0.221
		0.453			2.953
		0.377			1.531
		1.181			1.051
		0.415			0.065
		0.366			0.259
		0.507			0.324
		0.366			0.221
		4.506			4.781
		0.366			2
		0.286			2.065
		0.35			1.855
		3.66			7.562
		0.286			3.245
		2.587			2.877
		0.259			3.602
		2.022			1.973
		0.248			1.757
		1.585			1.207
		0.221			1.013
		0.884			0.533
		0.194			0.312
		0.754			0.388
		0.183			1.04
		0.442			0.803
		0.156			0.743
		1.989			0.625
		0.092			0.533
		0.065			3.645
		2.899			3.341
		0.598			3.337
		0.339			1.973
		0.259			1.832
		0.312			1.585
		3.1			0.065
		0.129			8.499
		0.129			2.118
		0.129			1.536
		2.792			8.476
		0.092			7.747
		0.857			7.251
		0.129			5.336
		0.286			5.147
		0.431			4.68
		0.518			3.817
		1.924			3.687
		1.245			3.094
		0.614			3.078
		0.991			3.029
		0.092			2.642
		0.221			1.763
		0.183			1.444
		1.223			1.391
		1.708			1.283
		1.471			1.261
		1.455			1.223
		1.196			1.045
		1.04			1.018
		1.013			0.98
		0.846			0.922
		0.792			0.9
		0.717			0.884
		0.56			0.766
		0.404			0.739
		0.404			0.712
		0.339			0.587
		0.312			0.35
		0.312			0.286
		0.259			0.221
		0.092			0.092
		0.873			0.259
		2.442			0.453
		1.109			1.659
		0.846			2.808
		0.781			2.248
		0.522			2.178
		0.35			0.9
		1.433			0.614
		0.625			0.324
		1.433			8.097
		0.339			5.801
		0.065			5.627
		0.065			4.544
		1.917			4.151
		0.609			2.877
		0.496			2.824
		0.469			2.415
		0.431			2.384
		0.221			2.37
		0.259			2.123
		1.094			2.042
		0.183			2.027
		0.156			2.004
		0.221			1.951
		1.893			1.935
		0.221			1.935
					1.929
					1.881
					1.832
					1.81
					1.783
					1.714
					1.551
					1.493
					1.482
					1.433
					1.379
					1.375
					1.31
					1.283
					1.261
					1.219
					1.212
					1.132
					1.121
					1.109
					1.029
					1.013
					0.922
					0.868
					0.857
					0.846
					0.743
					0.587
					0.507
					0.469
					0.442
					0.431
					0.221
					0.129
					0.975
					0.884
					0.922
					0.415
					0.092
					0.35
					0.286
