# Supplementary material for: Tubular lysosome induction couples animal starvation to healthy aging
Source: Nat Aging. 2023 Aug 14;3(9):1091–106. doi: 10.1038/s43587-023-00470-6 (PMC10501908; doi:10.1038/s43587-023-00470-6)
Supplement: Source Data Fig. 8 — Statistical source data for Fig. 8. [file 43587_2023_470_MOESM12_ESM.xlsx]

## Sheet: Fig. 8A
	thrashes/min												Number of families	1
Days of adulthood	atg-7												Number of comparisons per family	3
1	244	216	230	234	146	182	212	212	200	208			Alpha	0.05
5	140	184	204	200	184	206	176	186	230	170			Two-way ANOVA
9	123	160	117	204	36	262	176	182	35	132			Šídák's multiple comparisons test	Mean Diff.	95.00% CI of diff.	Below threshold?	Summary	Adjusted P Value
													atg-7 - atg-7+dSVIP
													1	13	-28.88 to 54.88	No	ns	0.8315
Days of adulthood	atg-7+dSVIP												5	18.8	-23.08 to 60.68	No	ns	0.6166
1	202	188	178	190	220	178	200	226	148	224			9	-64.1	-106.0 to -22.22	Yes	**	0.0012
5	214	172	146	158	166	136	180	174	180	166
9	194	210	264	184	208	204	252	206	136	210
													Test details	Mean 1	Mean 2	Mean Diff.	SE of diff.	N1	N2	t	DF
													atg-7 - atg-7+dSVIP
													1	208.4	195.4	13	16.99	10	10	0.765	54
													5	188	169.2	18.8	16.99	10	10	1.106	54
													9	142.7	206.8	-64.1	16.99	10	10	3.772	54

## Sheet: Fig. 8B
	thrashes/min
Days of adulthood	epg-8												Number of families	1
1	258	200	182	242	236	186	200	104	214	206			Number of comparisons per family	3
5	206	160	218	86	88	196	228	116	114	178			Alpha	0.05
9	10	48	55	109	136	145	18	6	131	129			Two-way ANOVA
													Šídák's multiple comparisons test	Mean Diff.	95.00% CI of diff.	Below threshold?	Summary	Adjusted P Value
Days of adulthood	epg-8+dSVIP												epg-8 - epg-8+dSVIP
1	230	222	216	208	230	234	208	204	204	212			1	-14	-74.52 to 46.52	No	ns	0.9211
5	170	196	186	178	72	214	162	208	156	118			5	-7	-67.52 to 53.52	No	ns	0.9889
9	278	236	3	182	186	230	26	115	151	212			9	-83.2	-143.7 to -22.68	Yes	**	0.004
													Test details	Mean 1	Mean 2	Mean Diff.	SE of diff.	N1	N2	t	DF
													epg-8 - epg-8+dSVIP
													1	202.8	216.8	-14	24.56	10	10	0.57	54
													5	159	166	-7	24.56	10	10	0.285	54
													9	78.7	161.9	-83.2	24.56	10	10	3.387	54

## Sheet: Fig. 8C
	thrashes/min
Days of adulthood	control												Number of families	3
1	208	226	194	198	186	214	180	170	208	212			Number of comparisons per family	3
5	126	142	182	164	170	136	150	134	152	170			Alpha	0.05
9	144	92	100	49	34	21	76	130	124	117			Two-way ANOVA
													Tukey's multiple comparisons test	Mean Diff.	95.00% CI of diff.	Below threshold?	Summary	Adjusted P Value
Days of adulthood	unc-51 RNAi												1
1	172	178	170	196	174	128	128	170	142	200			WT control vs. WT + unc-51 RNAi	33.8	-0.3294 to 67.93	No	ns	0.0528
5	124	128	128	65	74	136	114	66	122	96			WT control vs. dSVIP gut OE + unc-51 RNAi	-2.8	-36.93 to 31.33	No	ns	0.9791
9	40	125	40	96	54	81	90	105	137	118			WT + unc-51 RNAi vs. dSVIP gut OE + unc-51 RNAi	-36.6	-70.73 to -2.471	Yes	*	0.0326
													5
Days of adulthood	unc-51 RNAi + dSVIP												WT control vs. WT + unc-51 RNAi	47.3	13.17 to 81.43	Yes	**	0.004
1	208	196	210	228	206	198	216	186	160	216			WT control vs. dSVIP gut OE + unc-51 RNAi	-20	-54.13 to 14.13	No	ns	0.3462
5	202	152	168	182	150	178	120	212	180	182			WT + unc-51 RNAi vs. dSVIP gut OE + unc-51 RNAi	-67.3	-101.4 to -33.17	Yes	****	<0.0001
9	127	110	208	74	120	162	49	174	104	32
													9
													WT control vs. WT + unc-51 RNAi	0.1	-34.03 to 34.23	No	ns	>0.9999
													WT control vs. dSVIP gut OE + unc-51 RNAi	-27.3	-61.43 to 6.829	No	ns	0.1424
													WT + unc-51 RNAi vs. dSVIP gut OE + unc-51 RNAi	-27.4	-61.53 to 6.729	No	ns	0.1405
													Test details	Mean 1	Mean 2	Mean Diff.	SE of diff.	N1	N2	q	DF
													1
													WT control vs. WT + unc-51 RNAi	199.6	165.8	33.8	14.29	10	10	3.344	81
													WT control vs. dSVIP gut OE + unc-51 RNAi	199.6	202.4	-2.8	14.29	10	10	0.277	81
													WT + unc-51 RNAi vs. dSVIP gut OE + unc-51 RNAi	165.8	202.4	-36.6	14.29	10	10	3.621	81
													5
													WT control vs. WT + unc-51 RNAi	152.6	105.3	47.3	14.29	10	10	4.679	81
													WT control vs. dSVIP gut OE + unc-51 RNAi	152.6	172.6	-20	14.29	10	10	1.979	81
													WT + unc-51 RNAi vs. dSVIP gut OE + unc-51 RNAi	105.3	172.6	-67.3	14.29	10	10	6.658	81
													9
													WT control vs. WT + unc-51 RNAi	88.7	88.6	0.1	14.29	10	10	0.009893	81
													WT control vs. dSVIP gut OE + unc-51 RNAi	88.7	116	-27.3	14.29	10	10	2.701	81
													WT + unc-51 RNAi vs. dSVIP gut OE + unc-51 RNAi	88.6	116	-27.4	14.29	10	10	2.711	81

## Sheet: Fig. 8E
Pges-1::sqst-1::mCh-GFP (day 5)
GFP/mCh ratio								Number of families	1
WT	WT + dSVIP	atg-7	atg-7 + dSVIP	epg-8	epg-8 + dSVIP			Number of comparisons per family	5
0.893723	0.511631	1.6013	0.901747	1.63031	1.61765			Alpha	0.05
0.90488	0.438618	1.65195	0.670255	1.80954	1.42781			One-way ANOVA
0.809623	0.484914	1.63291	1.22871	1.73148	1.62874			Šídák's multiple comparisons test	Mean Diff.	95.00% CI of diff.	Below threshold?	Summary	Adjusted P Value
1.54747	0.830927	1.60882	0.919633	1.80874	1.56345			wt vs. wt + dsvip	0.5011	0.3488 to 0.6534	Yes	****	<0.0001	A-B
1.03039	0.503713	1.63171	1.01175	1.85749	1.39571			atg-7 vs. atg-7 + dsvip	0.8141	0.6618 to 0.9664	Yes	****	<0.0001	C-D
1.25253	0.500749	1.40642	0.846176	1.89243	1.56332			epg-8 vs. epg-8 + dsvip	0.2931	0.1408 to 0.4454	Yes	****	<0.0001	E-F
0.858042	0.41875	1.56403	0.883709	1.80684	1.36838			wt vs. atg-7	-0.5976	-0.7498 to -0.4453	Yes	****	<0.0001	A-C
0.697135	0.498451	1.57197	0.608088	1.8367	1.5121			wt vs. epg-8	-0.7979	-0.9502 to -0.6456	Yes	****	<0.0001	A-E
1.04024	0.425418	1.66846	0.921922	1.94671	1.33487
0.955655	0.563018	1.60297	0.278495	1.72475	1.42814			Test details	Mean 1	Mean 2	Mean Diff.	SE of diff.	n1	n2	t	DF
0.804469	0.45267	1.70855	0.700979	1.82857	1.67897			wt vs. wt + dsvip	1	0.4989	0.5011	0.05794	15	15	8.649	84
1.3323	0.404714	1.62097	0.569347	1.7743	1.49192			atg-7 vs. atg-7 + dsvip	1.598	0.7834	0.8141	0.05794	15	15	14.05	84
0.789694	0.652423	1.50145	1.08858	1.78767	1.46615			epg-8 vs. epg-8 + dsvip	1.798	1.505	0.2931	0.05794	15	15	5.059	84
0.948657	0.394463	1.54094	0.456729	1.78725	1.57075			wt vs. atg-7	1	1.598	-0.5976	0.05794	15	15	10.31	84
1.13519	0.403055	1.65078	0.665428	1.74599	1.52443			wt vs. epg-8	1	1.798	-0.7979	0.05794	15	15	13.77	84

## Sheet: Fig. 8F
Pges-1::sqst-1::mCh-GFP (day 5)
GFP/mCh ratio						Number of families	1
control	control + dSVIP	unc-51	unc-51 + dSVIP			Number of comparisons per family	3
0.917539	0.711439	1.62449	1.58384			Alpha	0.05
0.831135	0.631453	2.89769	1.22161			One-way ANOVA
1.6107	0.743797	2.72074	1.08715			Šídák's multiple comparisons test	Mean Diff.	95.00% CI of diff.	Below threshold?	Summary	Adjusted P Value
0.660673	0.6912	1.63274	1.30902			control vs. control + dSVIP	0.4543	0.01536 to 0.8933	Yes	*	0.0403	A-B
1.15069	0.404459	1.60787	2.27072			unc-51 vs. unc-51 + dSVIP	0.8655	0.4265 to 1.304	Yes	****	<0.0001	C-D
1.04837	0.771514	2.86923	1.45005			control vs. unc-51	-1.19	-1.629 to -0.7507	Yes	****	<0.0001	A-C
1.16769	0.537042	2.1532	1.13842
0.831011	0.570297	1.97635	1.46929			Test details	Mean 1	Mean 2	Mean Diff.	SE of diff.	n1	n2	t	DF
0.893447	0.425204	1.54426	1.26849			control vs. control + dSVIP	1	0.5457	0.4543	0.1784	15	15	2.547	56
1.02795	0.400549	2.12291	0.94579			unc-51 vs. unc-51 + dSVIP	2.19	1.324	0.8655	0.1784	15	15	4.853	56
0.772803	0.588156	0.959338	1.3227			control vs. unc-51	1	2.19	-1.19	0.1784	15	15	6.67	56
1.10419	0.225847	0.849837	1.34285
1.28505	0.382456	2.44003	1.14016
0.806151	0.558595	3.61105	0.933857
0.892594	0.542922	3.83477	1.37827
