# Supplementary material for: Tubular lysosome induction couples animal starvation to healthy aging
Source: Nat Aging. 2023 Aug 14;3(9):1091–106. doi: 10.1038/s43587-023-00470-6 (PMC10501908; doi:10.1038/s43587-023-00470-6)
Supplement: Source Data Extended Data Fig. 2 — Statistical source data for Extended Data Fig. 2. [file 43587_2023_470_MOESM13_ESM.xlsx]

## Sheet: Fig. S2B
endogenous SPIN-2::mCh
junctions/object			Table Analyzed	spin-2
fed	starved
0.051282	0.138889		Column B	starved
0.081081	0.294118		vs.	vs.
0.073171	0.181818		Column A	fed
0.086957	0.3
0	0.090909		Unpaired t test
0.2	0.105263		P value	0.0251
0.238095	0.26087		P value summary	*
0.02439	0.340426		Significantly different (P < 0.05)?	Yes
0.233333	0.345455		One- or two-tailed P value?	Two-tailed
0.28	0.181818		t, df	t=2.354, df=31
0.129032	0.411765
0.333333	0.448276		How big is the difference?
0.38	0.354839		Mean of column A	0.1807
0.294118	0.24		Mean of column B	0.2835
0.305556	0.136364		Difference between means (B - A) ± SEM	0.1028 ± 0.04368
	0.5375		95% confidence interval	0.01375 to 0.1919
	0.363636		R squared (eta squared)	0.1517
	0.371429
			F test to compare variances
			F, DFn, Dfd	1.034, 17, 14
			P value	0.9621
			P value summary	ns
			Significantly different (P < 0.05)?	No
			Data analyzed
			Sample size, column A	15
			Sample size, column B	18

## Sheet: Fig. S2C
endogenous SPIN-2::mCh
object length (µm)				Table Analyzed	S2C_spin-2_object length
fed	starved
0.998	0.698			Column B	starved
0.402	4.446			vs.	vs.
0.364	3.41			Column A	fed
0.273	2.784
0.247	2.451			Unpaired t test with Welch's correction
0.247	2.226			P value	<0.0001
1.7	1.759			P value summary	****
1.7	1.609			Significantly different (P < 0.05)?	Yes
0.933	0.906			One- or two-tailed P value?	Two-tailed
0.273	0.869			Welch-corrected t, df	t=5.038, df=92.20
0.955	0.66
0.311	0.44			How big is the difference?
0.584	1.989			Mean of column A	0.6555
0.22	1.679			Mean of column B	1.041
0.273	1.024			Difference between means (B - A) ± SEM	0.3857 ± 0.07656
0.933	0.402			95% confidence interval	0.2336 to 0.5377
0.622	0.22			R squared (eta squared)	0.2159
0.675	0.182
1.615	4.446			F test to compare variances
0.735	3.41			F, DFn, Dfd	3.822, 443, 47
0.247	3.11			P value	<0.0001
0.182	2.784			P value summary	****
0.569	2.639			Significantly different (P < 0.05)?	Yes
0.504	1.759
0.429	1.609			Data analyzed
0.713	0.804			Sample size, column A	48
0.649	0.064			Sample size, column B	444
0.284	1.989
0.52	1.679
0.338	1.024
1.931	0.493
0.633	0.402
0.622	0.129
0.815	0.129
0.182	2.548
0.182	0.713
0.364	1.893
1.366	1.469
1.222	1.04
0.96	1.002
0.895	0.998
0.751	0.22
0.22	3.797
0.182	1.742
1.078	1.56
0.558	1.437
0.284	1.4
0.724	1.255
	1.233
	1.137
	1.051
	1.024
	0.986
	0.895
	0.842
	0.75
	0.735
	0.547
	1.624
	1.206
	0.493
	0.456
	0.22
	3.235
	2.026
	1.995
	1.897
	1.384
	0.478
	0.284
	0.156
	3.013
	1.935
	1.517
	1.051
	0.869
	0.724
	0.584
	2.144
	1.373
	0.349
	1.126
	0.869
	0.858
	0.595
	1.86
	1.111
	0.922
	0.467
	0.375
	0.247
	0.22
	4.239
	2.766
	2.428
	1.86
	1.271
	1.233
	0.971
	0.971
	0.778
	0.74
	0.456
	0.456
	0.402
	0.364
	0.338
	0.338
	0.311
	0.311
	0.284
	0.284
	0.156
	4.425
	1.684
	1.191
	1.142
	1.057
	1.051
	0.982
	0.96
	0.804
	0.671
	0.558
	0.44
	0.402
	2.371
	0.182
	2.075
	1.346
	1.255
	0.622
	0.611
	0.402
	1.491
	1.464
	1.271
	1.126
	0.982
	0.74
	0.542
	0.456
	0.413
	0.402
	0.364
	0.338
	0.247
	0.573
	0.519
	0.493
	0.338
	0.338
	0.273
	0.273
	0.247
	0.247
	0.247
	0.22
	0.182
	0.156
	0.156
	1.164
	1.062
	0.998
	0.702
	0.52
	0.375
	0.22
	3.519
	3.03
	3.717
	3.03
	2.757
	2.499
	2.006
	1.64
	1.426
	1.378
	1.357
	1.217
	1.175
	1.142
	1.142
	1.051
	0.906
	0.698
	0.584
	0.569
	0.547
	0.531
	0.493
	0.493
	0.456
	0.455
	0.44
	0.429
	0.429
	0.322
	0.311
	0.311
	0.311
	0.247
	0.247
	0.182
	0.156
	0.182
	0.182
	2.928
	2.499
	1.909
	1.426
	1.131
	1.073
	1.009
	0.955
	0.944
	0.842
	0.804
	0.778
	0.714
	0.675
	0.584
	0.558
	0.479
	0.478
	0.421
	0.413
	0.413
	0.273
	0.22
	0.129
	1.426
	2.473
	2.006
	1.562
	1.271
	0.869
	2.151
	0.949
	1.544
	1.078
	0.949
	0.895
	0.88
	0.611
	0.22
	0.584
	1.62
	1.18
	0.467
	1.115
	1.931
	1.877
	0.975
	0.82
	0.156
	7.565
	2.89
	2.359
	2.295
	1.835
	1.599
	1.491
	1.046
	0.793
	0.713
	0.611
	0.322
	0.182
	1.635
	1.813
	1.651
	1.089
	1.062
	0.917
	0.247
	1.631
	1.48
	3.117
	1.813
	1.389
	0.611
	0.338
	0.311
	0.311
	0.311
	0.284
	3.324
	2.08
	1.711
	1.662
	1.335
	1.255
	1.244
	1.18
	0.793
	0.649
	0.402
	0.413
	0.273
	1.624
	0.815
	0.724
	0.702
	0.387
	0.338
	0.311
	0.311
	0.22
	3.239
	1.373
	1.298
	1.244
	1.191
	1.062
	1.04
	0.911
	0.901
	0.804
	0.804
	0.729
	0.622
	0.569
	0.364
	2.724
	1.013
	0.804
	0.724
	0.649
	0.558
	0.558
	0.493
	0.456
	0.413
	0.387
	0.364
	0.247
	0.247
	0.22
	1.877
	1.324
	1.32
	0.933
	0.729
	0.558
	0.375
	0.156
	0.467
	0.375
	2.579
	1.632
	1.067
	0.944
	0.869
	0.44
	0.182
	2.124
	1.984
	1.764
	1.577
	1.432
	1.422
	1.384
	1.222
	1.217
	1.148
	1.115
	1.04
	0.906
	0.869
	0.793
	0.751
	0.686
	0.66
	0.622
	0.558
	0.504
	0.493
	0.493
	0.467
	0.387
	0.3
	0.895
	1.935
	1.835
	1.802
	1.695
	1.217
	1.04
	0.993
	0.778
	0.44
	0.375
	0.922
	1.577
	1.115
	0.22
	2.544
	0.933
	0.831
	0.778
	0.751
	0.675
	0.622
	0.622
	0.52
	0.52
	0.478
	0.456
	0.311
	0.22
	0.182
	0.156
	0.182
	0.182
	2.479
	0.949
	0.933
	0.831
	0.778
	0.751
	0.675
	0.622
	0.622
	0.478
	0.311
	0.22
	0.182
	0.156
	0.156
	0.064
	0.064
	0.273
	2.784
	0.22
	0.156
	0.156
	2.386
	1.309
	1.013
	0.922
	1.544
	0.467
	0.451

## Sheet: Fig. S2E
endogenous SPIN-3::mCh, larval (L1)
junctions/object				Table Analyzed	spin-3
fed	starved
0.363636	0.415094			Column B	starved
0.153846	0.392857			vs.	vs.
0	0.525			Column A	fed
0.423077	0.52381
0.46875	0.452381			Unpaired t test
0.5	0.529412			P value	<0.0001
0.411765	0.548872			P value summary	****
0.380952	0.384615			Significantly different (P < 0.05)?	Yes
0.133333	0.510638			One- or two-tailed P value?	Two-tailed
0.294118	0.492754			t, df	t=4.877, df=28
0.222222	0.505051
	0.454545			How big is the difference?
	0.529412			Mean of column A	0.3047
	0.481752			Mean of column B	0.4971
	0.571429			Difference between means (B - A) ± SEM	0.1924 ± 0.03946
	0.533333			95% confidence interval	0.1116 to 0.2732
	0.521008			R squared (eta squared)	0.4593
	0.518868
	0.554217			F test to compare variances
				F, DFn, Dfd	8.719, 10, 18
				P value	<0.0001
				P value summary	****
				Significantly different (P < 0.05)?	Yes
				Data analyzed
				Sample size, column A	11
				Sample size, column B	19

## Sheet: Fig. S2F
endogenous SPIN-3::mCh, larval (L1)
object length (µm)				Table Analyzed	S2F_spin-3_object length
fed	starved
0.129	4.199			Column B	starved
0.129	3.646			vs.	vs.
1.844	2.515			Column A	fed
1.451	2.424
0.986	1.855			Unpaired t test with Welch's correction
0.88	1.791			P value	<0.0001
0.804	1.753			P value summary	****
0.44	1.722			Significantly different (P < 0.05)?	Yes
0.364	1.631			One- or two-tailed P value?	Two-tailed
0.129	1.533			Welch-corrected t, df	t=5.147, df=101.4
0.129	1.506
0.902	1.411			How big is the difference?
0.729	1.389			Mean of column A	0.8403
0.569	1.158			Mean of column B	1.236
0.44	1.04			Difference between means (B - A) ± SEM	0.3954 ± 0.07683
0.311	0.998			95% confidence interval	0.2430 to 0.5478
0.547	0.858			R squared (eta squared)	0.2071
0.311	0.789
1.92	0.633			F test to compare variances
1.609	0.558			F, DFn, Dfd	2.936, 553, 59
1.426	0.546			P value	<0.0001
1.404	0.52			P value summary	****
1.093	0.751			Significantly different (P < 0.05)?	Yes
1.062	2.762
0.729	2.275			Data analyzed
0.569	1.946			Sample size, column A	60
0.547	1.475			Sample size, column B	554
0.44	1.431
0.387	1.415
0.129	1.309
1.866	1.222
1.115	1.206
1.009	1.115
0.182	1.115
1.715	1.078
1.662	1.04
1.533	1.002
1.502	0.986
1.062	0.975
0.986	0.949
0.933	0.944
1.191	0.922
0.129	0.789
0.129	0.729
0.258	0.675
0.311	0.664
0.986	0.66
0.88	0.649
0.311	0.622
0.986	0.622
1.351	0.606
1.351	0.584
1.32	0.584
1.244	0.569
0.958	0.558
0.858	0.558
0.858	0.542
0.622	0.531
0.387	0.52
0.311	0.52
	0.52
	4.403
	2.022
	1.737
	1.582
	1.286
	1.224
	1.142
	0.949
	0.895
	0.884
	0.82
	0.729
	0.67
	0.606
	0.579
	0.558
	0.52
	0.52
	1.415
	1.4
	1.335
	1.217
	1.062
	1.04
	0.998
	0.922
	0.922
	0.884
	0.831
	0.82
	0.778
	0.767
	0.767
	0.611
	3.559
	2.868
	2.81
	2.806
	2.762
	2.752
	2.65
	2.59
	2.584
	2.477
	2.466
	2.397
	2.375
	2.289
	2.268
	2.264
	2.251
	2.226
	2.155
	2.151
	2.151
	2.113
	2.113
	2.022
	2.017
	2.015
	1.962
	1.946
	1.931
	1.882
	1.857
	1.844
	1.748
	1.737
	1.706
	1.653
	1.586
	1.566
	1.54
	1.491
	1.442
	1.411
	1.411
	1.404
	1.342
	1.335
	1.313
	1.304
	1.282
	1.271
	1.266
	1.26
	1.244
	1.244
	1.229
	1.222
	1.164
	1.131
	1.104
	1.067
	1.051
	1.04
	1.035
	1.028
	1.025
	1.02
	1.009
	1.002
	0.998
	0.955
	0.895
	0.891
	0.884
	0.88
	0.869
	0.869
	0.869
	0.864
	0.835
	0.831
	0.826
	0.82
	0.82
	0.778
	0.778
	0.751
	0.751
	0.732
	0.724
	0.713
	0.713
	0.702
	0.699
	0.698
	0.698
	0.671
	0.633
	0.622
	0.622
	0.611
	0.611
	0.584
	0.584
	0.542
	0.519
	0.515
	0.493
	0.493
	0.467
	0.413
	0.402
	0.402
	0.402
	0.724
	0.713
	0.702
	0.698
	0.66
	0.638
	0.622
	0.622
	0.592
	0.569
	0.558
	0.493
	0.478
	0.467
	0.456
	0.429
	0.429
	4.772
	3.475
	3.421
	3.088
	1.426
	0.558
	0.97
	0.622
	0.622
	0.611
	0.569
	0.558
	0.531
	0.493
	0.467
	0.429
	0.402
	0.96
	0.467
	5.612
	4.11
	3.915
	3.528
	2.413
	1.464
	0.611
	3.546
	3.137
	2.237
	1.946
	1.464
	0.649
	1.084
	0.895
	0.88
	0.88
	0.831
	0.804
	0.793
	0.751
	0.739
	0.713
	0.649
	0.648
	0.622
	0.611
	0.558
	0.546
	0.52
	2.513
	1.964
	1.84
	1.733
	1.726
	1.471
	1.469
	1.229
	1.195
	1.195
	1.184
	1.158
	1.131
	1.131
	1.119
	1.115
	1.067
	1.067
	1.024
	1.024
	1.013
	0.971
	0.949
	0.948
	0.933
	0.911
	0.895
	0.895
	0.895
	0.869
	0.858
	0.858
	0.826
	0.815
	0.804
	0.793
	0.79
	0.766
	0.763
	0.762
	0.713
	0.702
	0.686
	0.686
	0.686
	0.686
	0.675
	0.66
	0.595
	0.547
	0.546
	0.542
	0.531
	0.52
	0.504
	0.493
	0.455
	0.44
	0.44
	0.429
	0.417
	0.417
	0.402
	0.402
	0.402
	0.895
	0.804
	3.839
	3.186
	2.724
	2.574
	2.333
	1.909
	1.624
	1.502
	1.411
	1.86
	2.286
	1.926
	1.191
	1.233
	1.169
	1.142
	1.137
	3.352
	2.071
	2.033
	1.1
	0.762
	0.729
	0.66
	0.467
	0.413
	3.132
	2.462
	2.044
	0.504
	0.311
	2.688
	2.402
	2.221
	1.775
	1.748
	1.389
	1.351
	1.346
	1.195
	1.089
	0.842
	0.842
	0.82
	0.74
	0.729
	0.713
	0.622
	0.597
	0.58
	0.349
	0.311
	0.311
	0.311
	0.247
	0.156
	0.064
	0.064
	5.959
	4.939
	2.391
	2.286
	2.055
	1.704
	1.62
	1.619
	1.571
	1.533
	1.529
	1.495
	1.433
	1.237
	1.051
	1.04
	1.024
	0.842
	0.74
	0.671
	0.638
	0.542
	0.531
	0.52
	0.504
	0.493
	0.429
	0.504
	0.504
	0.456
	0.413
	0.413
	0.364
	0.338
	0.311
	1.035
	0.998
	0.778
	0.477
	0.477
	0.311
	0.895
	0.922
	1.726
	5.245
	3.944
	3.615
	3.19
	2.864
	2.693
	2.504
	2.215
	2.173
	2.151
	1.866
	1.742
	1.737
	1.722
	1.599
	1.571
	1.506
	1.484
	1.464
	1.46
	1.453
	1.373
	1.367
	1.281
	1.277
	1.26
	1.229
	1.206
	1.202
	1.142
	1.126
	1.089
	1.078
	1.073
	1.067
	1.046
	0.971
	0.929
	0.906
	0.826
	0.778
	0.778
	0.762
	0.762
	0.702
	0.664
	0.66
	0.633
	0.611
	0.611
	0.584
	0.584
	0.558
	0.558
	0.558
	0.547
	0.547
	0.52
	0.504
	0.504
	0.493
	0.493
	0.456
	0.456
	0.455
	0.429
	0.413
	0.402
	1.475
	1.426
	0.584
	0.542
	0.349
	1.255
	1.286
	2.868
	2.81
	2.545
	2.497
	2.033
	1.937
	2.628
	2.302
	1.598
	1.582
	0.891
	0.778
	0.778
	0.767
	0.895
	0.858
	0.804
	0.702
	0.66
	0.478
	0.467
	0.558
	0.493
	0.456
	0.402
	1.904
	1.871
	1.791
	0.766
	5.256
	3.095
	2.306
	1.395
	1.126
	4.092
	2.831

## Sheet: Fig. S2G
endogenous SPIN-2::mCh
intensities (a.u.)				Column B	starved
fed	starved			vs.	vs.
1.12223	1.90052			Column A	fed
1.1894	1.24743
1.213	1.45437			Unpaired t test
0.959829	0.804532			P value	0.0226
0.640207	0.73483			P value summary	*
1.44522	1.10995			Significantly different (P < 0.05)?	Yes
1.00931	1.06192			One- or two-tailed P value?	Two-tailed
0.672229	2.45128			t, df	t=2.404, df=30
0.671387	1.61629
0.766611	1.06216			How big is the difference?
1.06095	1.04037			Mean of column A	1
1.12488	1.55814			Mean of column B	1.341
0.824516	0.774436			Difference between means (B - A) ± SEM	0.3406 ± 0.1417
1.18892	0.777085			95% confidence interval	0.05122 to 0.6301
0.956097	2.06713			R squared (eta squared)	0.1615
1.15521	1.78976
				F test to compare variances
				F, DFn, Dfd	4.971, 15, 15
				P value	0.0036
				P value summary	**
				Significantly different (P < 0.05)?	Yes
				Data analyzed
				Sample size, column A	16
				Sample size, column B	16

## Sheet: Fig. S2H
endogenous SPIN-3::mCh
intensities (a.u.)				Column B	starved
fed	starved			vs.	vs.
0.783054	1.7436			Column A	fed
1.21931	1.22313
1.36546	1.54307			Unpaired t test
0.583304	1.27241			P value	0.0073
0.824493	1.05664			P value summary	**
1.09492	0.949979			Significantly different (P < 0.05)?	Yes
0.90589	1.01719			One- or two-tailed P value?	Two-tailed
1.12178	0.856966			t, df	t=2.901, df=27
1.30332	1.6314
0.799972	1.35002			How big is the difference?
1.30059	1.29857			Mean of column A	1
0.748593	1.55301			Mean of column B	1.278
1.13148	0.995239			Difference between means (B - A) ± SEM	0.2784 ± 0.09597
0.806833	1.40635			95% confidence interval	0.08149 to 0.4753
1.01099				R squared (eta squared)	0.2376
				F test to compare variances
				F, DFn, Dfd	1.329, 13, 14
				P value	0.6039
				P value summary	ns
				Significantly different (P < 0.05)?	No
				Data analyzed
				Sample size, column A	15
				Sample size, column B	14

## Sheet: Fig. S2J
esg-GAL4>Spin-RFP (salivary gland)
larval (3rd instar)				Table Analyzed	Larval SG fed/starved
junctions/object
fed	starved
0.0930233	0.46092			Column B	starved
0.025641	0.455408			vs.	vs.
0	0.186567			Column A	fed
0.0465116	0.186567
0.0333333	0.12037			Unpaired t test
0.0947368	0.497748			P value	0.0072
0.0964912	0.487871			P value summary	**
0.12	0.114943			Significantly different (P < 0.05)?	Yes
0.375494	0			One- or two-tailed P value?	Two-tailed
0.037037	0.318471			t, df	t=2.991, df=20
0.181818
0.0784314				How big is the difference?
				Mean of column A	0.09854
				Mean of column B	0.2829
				Difference between means (B - A) ± SEM	0.1843 ± 0.06164
				95% confidence interval	0.05577 to 0.3129
				R squared (eta squared)	0.309
				F test to compare variances
				F, DFn, Dfd	3.369, 9, 11
				P value	0.0617
				P value summary	ns
				Significantly different (P < 0.05)?	No
				Data analyzed
				Sample size, column A	12
				Sample size, column B	10

## Sheet: Fig. S2K
esg-GAL4>Spin-RFP (salivary gland)
larval (3rd instar)				Table Analyzed	S2K_ Larval lengths fed/starved
object length (µm)
fed	starved			Column B	starved
0.25	0.661			vs.	vs.
0.445	0.472			Column A	fed
0.25	0.391
0.092	0.315			Unpaired t test with Welch's correction
0.733	0.288			P value	<0.0001
0.445	0.277			P value summary	****
0.407	0.157			Significantly different (P < 0.05)?	Yes
0.852	1.007			One- or two-tailed P value?	Two-tailed
0.63	0.979			Welch-corrected t, df	t=11.73, df=3495
0.63	0.916
0.407	0.91			How big is the difference?
0.722	0.895			Mean of column A	0.5045
0.157	0.841			Mean of column B	0.7917
0.679	0.839			Difference between means (B - A) ± SEM	0.2871 ± 0.02447
1.037	0.8			95% confidence interval	0.2392 to 0.3351
0.065	0.646			R squared (eta squared)	0.0379
1.206	0.63
0.326	0.619			F test to compare variances
0.184	0.492			F, DFn, Dfd	1.888, 2881, 1345
1.716	0.483			P value	<0.0001
0.711	0.461			P value summary	****
0.315	0.457			Significantly different (P < 0.05)?	Yes
0.38	0.423
0.065	0.391			Data analyzed
0.13	0.342			Sample size, column A	1346
0.184	0.315			Sample size, column B	2882
1.754	0.298
2.33	0.277
1.244	0.277
0.065	0.277
0.511	0.184
0.065	0.184
2.719	0.184
0.157	0.184
0.749	0.157
0.657	0.092
0.641	0.092
0.472	1.228
0.184	1.21
0.092	0.961
0.223	0.511
0.065	0.38
0.277	1.145
0.157	0.988
0.841	0.983
0.684	0.738
0.553	0.461
0.315	0.434
0.223	0.38
0.092	0.25
0.484	0.25
0.342	0.25
0.25	0.83
0.157	1.648
0.157	1.188
0.315	1.01
0.288	0.798
0.092	0.76
0.13	0.744
0.196	0.744
0.184	0.646
0.184	0.613
0.092	0.565
1.309	0.565
1.206	0.565
0.592	0.538
0.472	0.489
1.667	0.461
0.223	0.461
0.445	0.445
1.341	0.429
1.244	0.423
0.092	0.384
0.184	0.364
0.277	0.342
1.059	0.341
0.065	0.33
0.065	0.315
0.434	0.277
0.092	0.277
0.418	0.25
0.065	0.184
0.184	0.184
1.309	1.244
1.037	0.776
0.13	0.553
0.092	0.526
0.065	0.184
0.065	0.814
3.171	1.436
0.065	1.309
1.097	1.244
0.065	1.145
1.271	1.142
0.065	1.107
0.184	1.064
0.722	1.041
0.065	1.034
0.092	1.015
0.065	1.015
0.13	0.898
0.25	0.86
0.065	0.841
0.407	0.841
0.065	0.803
0.092	0.798
0.065	0.795
0.717	0.76
0.065	0.738
0.065	0.738
0.092	0.738
0.065	0.706
0.603	0.693
0.065	0.679
0.065	0.673
1.152	0.668
0.63	0.668
0.277	0.661
0.065	0.618
1.552	0.615
0.157	0.613
0.157	0.592
0.945	0.592
0.065	0.592
0.407	0.582
0.157	0.576
0.065	0.553
0.092	0.553
0.065	0.538
0.065	0.519
0.157	0.515
0.065	0.511
0.065	0.511
0.196	0.499
0.065	0.494
0.065	0.488
0.065	0.488
0.065	0.485
0.157	0.476
0.277	0.472
0.065	0.472
0.706	0.472
0.13	0.472
0.065	0.463
0.065	0.445
0.065	0.443
1.574	0.423
2.654	0.42
0.092	0.42
0.065	0.418
2.411	0.418
0.065	0.407
0.065	0.407
0.841	0.407
0.065	0.407
0.092	0.38
0.972	0.38
0.277	0.38
0.184	0.369
0.092	0.369
0.065	0.369
0.13	0.369
0.065	0.364
0.065	0.353
0.092	0.353
0.065	0.342
0.092	0.342
0.065	0.342
1.689	0.342
0.065	0.342
0.184	0.33
0.538	0.33
0.576	0.327
0.369	0.315
1.237	0.315
0.565	0.315
0.092	0.315
0.315	0.315
0.277	0.315
0.13	0.315
0.092	0.315
0.223	0.315
1.032	0.315
0.999	0.315
0.065	0.315
0.092	0.315
0.092	0.298
0.092	0.298
0.092	0.288
0.065	0.288
0.092	0.288
0.315	0.288
0.065	0.277
0.065	0.277
0.184	0.277
1.786	0.277
0.277	0.277
0.25	0.25
0.092	0.238
1.021	0.238
0.065	0.238
0.092	0.223
0.157	0.223
0.13	0.223
1.624	0.184
0.184	0.184
0.184	0.184
2.119	0.184
1.053	0.184
0.13	0.157
0.157	0.157
0.065	0.157
0.13	0.092
0.538	0.092
0.065	0.618
0.065	0.315
0.092	0.184
0.065	0.223
1.716	2.254
0.13	1.487
0.065	0.723
0.065	0.647
4.773	0.614
0.065	0.602
1.959	0.602
0.065	0.546
2.031	0.51
1.271	0.472
0.472	0.418
0.25	0.38
1.293	0.326
0.157	0.315
0.065	0.298
0.565	0.277
0.092	0.277
0.565	0.25
0.13	0.157
0.13	0.065
0.961	0.13
0.157	0.277
0.065	0.695
3.524	0.599
0.092	0.361
0.196	0.25
0.065	1.037
1.727	0.721
0.065	0.565
0.223	0.434
0.906	0.384
0.065	0.369
1.255	0.315
0.065	0.661
3.203	0.407
4.953	0.384
1.406	0.223
1.579	0.184
2.937	0.184
0.092	0.445
0.157	0.184
0.13	0.184
4.467	0.092
2.02	1.478
2.004	1.329
2.976	1.261
0.63	1.179
0.092	1.116
0.798	1.063
0.787	0.999
0.157	0.994
1.298	0.918
0.184	0.906
0.065	0.9
0.065	0.895
1.201	0.879
0.065	0.868
2.069	0.814
5.963	0.81
1.912	0.746
1.52	0.742
0.277	0.738
0.353	0.723
0.184	0.711
0.657	0.701
1.509	0.661
0.603	0.63
1.422	0.619
5.528	0.609
1.26	0.577
3.995	0.565
1.325	0.538
0.814	0.538
0.749	0.526
0.369	0.499
0.353	0.499
0.277	0.499
0.184	0.489
0.065	0.484
0.065	0.472
0.092	0.461
0.695	0.461
0.065	0.461
0.065	0.461
2.856	0.461
1.379	0.445
0.553	0.434
0.315	0.426
0.065	0.425
3.612	0.42
0.065	0.418
0.326	0.407
1.152	0.402
0.157	0.38
0.157	0.38
0.092	0.369
0.13	0.369
0.223	0.369
0.25	0.364
0.25	0.353
0.326	0.342
0.065	0.342
1.167	0.342
0.733	0.342
0.092	0.33
0.065	0.326
1.14	0.315
0.733	0.315
0.342	0.288
0.092	0.277
0.065	0.277
1.417	0.25
0.771	0.25
0.065	0.25
0.092	0.223
0.288	0.223
6.266	0.223
1.988	0.184
1.493	0.184
1.075	0.184
0.342	0.184
0.065	0.184
0.499	0.184
0.065	0.157
0.511	0.157
0.342	0.092
0.576	0.065
0.472	2.715
0.065	0.184
0.092	1.765
0.065	1.091
0.695	0.065
0.184	4.042
0.184	3.318
0.092	3.138
1.955	2.675
0.38	2.515
0.407	2.449
0.587	2.33
0.196	2.187
0.407	2.132
0.065	1.698
1.233	1.547
0.065	1.401
0.13	1.356
0.407	1.287
0.25	0.961
0.342	0.906
0.065	0.906
0.092	0.895
0.092	0.868
0.13	0.864
0.092	0.852
0.13	0.852
0.288	0.848
2.101	0.791
0.184	0.733
0.157	0.711
0.315	0.71
0.277	0.706
0.277	0.684
0.223	0.684
0.092	0.668
0.092	0.667
1.19	0.657
0.065	0.657
1.347	0.64
0.918	0.63
0.223	0.63
0.092	0.619
0.065	0.592
0.092	0.592
0.511	0.576
0.092	0.565
0.092	0.559
0.445	0.553
0.326	0.549
0.798	0.499
0.25	0.499
0.065	0.485
0.092	0.484
0.472	0.484
1.694	0.483
0.811	0.472
0.679	0.461
0.599	0.453
0.472	0.434
0.453	0.434
0.315	0.434
0.837	0.418
0.776	0.407
0.706	0.391
0.092	0.38
0.092	0.38
0.065	0.38
0.38	0.38
0.065	0.38
0.63	0.369
0.065	0.369
0.092	0.353
0.25	0.342
0.065	0.315
0.092	0.315
0.526	0.315
0.184	0.315
0.277	0.315
0.13	0.315
0.553	0.315
0.065	0.288
0.065	0.288
0.184	0.288
0.092	0.277
0.065	0.277
0.065	0.277
0.065	0.277
0.065	0.25
0.994	0.223
0.065	0.223
1.309	0.223
0.326	0.223
1.493	0.184
0.065	0.184
1.754	0.184
0.749	0.184
0.711	0.184
0.684	0.184
0.641	0.184
0.25	0.184
0.157	0.184
0.157	0.184
0.065	0.184
1.037	0.184
0.277	0.184
0.184	0.184
0.891	0.157
0.895	0.157
0.092	0.092
0.684	0.092
0.434	0.092
0.342	0.092
0.157	2.013
0.999	1.221
0.065	1.053
0.065	0.879
0.157	0.722
0.065	0.619
0.065	0.607
0.092	0.576
0.25	0.538
0.619	0.526
0.065	0.499
0.065	0.472
0.065	0.445
0.065	0.434
0.065	0.434
0.157	0.434
0.76	0.369
0.277	0.369
0.315	0.33
0.353	0.315
0.619	0.277
0.277	0.184
1.075	0.184
0.891	0.184
0.856	0.184
0.845	0.184
0.841	0.157
0.63	0.092
0.613	0.065
0.472	0.184
0.472	0.277
0.472	0.092
0.461	0.092
0.453	0.538
0.429	0.157
0.369	0.184
0.369	0.369
0.315	5.741
0.315	4.65
0.315	1.907
0.315	1.689
0.288	1.374
0.277	1.374
0.25	1.302
0.184	1.26
0.092	1.026
0.065	0.972
1.401	0.967
0.483	0.945
0.472	0.922
0.456	0.906
0.434	0.906
0.369	0.85
0.25	0.83
0.223	0.803
0.184	0.733
0.092	0.668
0.683	0.668
0.661	0.611
0.641	0.592
0.618	0.575
0.315	0.565
0.315	0.499
0.298	0.499
0.277	0.483
0.065	0.472
0.407	0.461
0.315	0.461
0.065	0.418
0.092	0.369
0.434	0.369
0.277	0.353
0.749	0.342
0.184	0.342
0.092	0.342
0.065	0.342
0.065	0.33
0.065	0.315
1.786	0.298
1.579	0.277
1.113	0.223
2.526	0.196
1.478	0.184
1.145	0.184
0.983	0.184
0.787	0.184
0.722	0.184
0.565	0.184
0.549	0.184
0.538	0.184
0.499	0.184
0.483	0.157
0.472	0.157
0.434	0.092
0.407	4.035
0.38	2.139
0.369	1.97
0.368	1.032
0.368	0.83
0.315	0.667
0.315	0.391
0.298	0.369
0.277	0.223
0.277	0.092
0.277	0.511
0.25	0.315
0.25	0.277
0.223	2.883
0.223	2.53
0.184	2.501
2.508	1.698
1.594	1.52
0.852	1.422
0.472	1.19
0.983	1.113
1.167	1.052
0.549	0.803
0.538	0.776
0.353	0.706
0.434	0.538
1.586	0.461
0.922	0.434
0.565	0.38
1.298	0.353
1.271	0.342
1.129	0.342
1.01	0.315
0.657	0.298
0.646	0.277
0.641	0.25
0.622	0.25
0.619	0.184
0.595	0.184
0.564	0.184
0.499	0.184
0.494	0.13
0.484	0.092
0.473	0.342
0.423	0.184
0.42	0.184
0.369	0.434
0.369	0.092
0.364	0.722
0.315	0.619
0.288	0.603
0.277	0.592
0.277	0.538
0.25	0.472
0.238	0.457
0.184	0.407
0.184	0.353
0.184	0.277
0.184	0.184
0.184	0.184
0.157	0.157
0.092	2.053
0.092	0.184
1.57	0.184
0.722	0.092
0.684	0.546
0.553	0.456
0.407	0.277
0.407	0.25
0.342	0.184
0.342	0.184
0.315	0.184
0.288	0.184
0.277	0.619
0.184	0.49
0.157	0.418
0.065	0.353
0.25	0.315
0.184	0.315
0.157	0.277
0.342	0.641
0.483	0.538
0.391	0.483
0.315	0.384
0.315	0.357
0.277	0.315
0.092	2.654
0.592	0.961
0.461	0.737
0.184	0.672
0.277	0.603
0.065	0.603
0.326	0.407
1.824	0.369
0.526	0.33
0.396	0.288
0.303	0.25
0.277	0.238
0.184	0.223
0.184	0.553
0.092	0.511
0.092	0.315
1.129	0.277
0.184	0.184
1.156	0.184
0.184	0.092
0.092	0.092
0.526	1.617
0.434	0.407
0.342	0.315
0.157	0.277
1.329	0.065
0.407	4.523
0.065	4.372
1.748	2.751
0.956	2.171
0.749	1.921
0.553	1.743
0.538	1.302
0.538	0.999
0.461	0.922
0.445	0.902
0.407	0.83
0.38	0.825
0.342	0.787
0.342	0.711
0.315	0.683
0.315	0.657
0.288	0.619
0.288	0.619
0.288	0.592
0.277	0.553
0.277	0.553
0.25	0.511
0.184	0.472
0.277	0.461
0.157	0.445
0.434	0.445
0.065	0.445
0.184	0.434
0.288	0.407
0.407	0.38
0.065	0.369
1.46	0.315
1.275	0.288
1.048	0.288
0.902	0.277
0.895	0.261
0.814	0.223
0.661	0.223
0.576	0.184
0.418	0.184
0.407	0.184
0.407	0.25
0.384	0.25
0.342	0.223
0.342	0.092
0.288	5.024
0.288	3.225
0.184	2.947
0.184	2.009
0.25	1.982
0.184	1.687
0.184	1.624
0.092	1.606
0.092	1.449
0.613	1.368
0.298	1.368
0.25	1.356
0.065	1.291
0.065	1.172
0.065	1.156
1.824	1.064
0.499	1.032
0.434	0.868
0.342	0.825
0.33	0.803
0.315	0.787
0.315	0.771
0.184	0.738
0.092	0.722
0.407	0.684
0.25	0.668
0.223	0.641
0.092	0.592
0.13	0.592
0.092	0.565
0.277	0.538
0.092	0.511
0.065	0.461
0.092	0.407
1.444	0.369
0.065	0.353
0.092	0.342
0.065	0.315
0.445	0.315
0.157	0.315
0.25	0.315
0.196	0.288
0.065	0.277
0.511	0.277
0.184	0.261
0.092	0.25
0.277	0.238
0.184	0.223
0.184	0.223
0.092	0.184
1.248	0.184
0.857	0.184
0.499	0.157
0.407	3.758
0.369	1.64
0.315	1.363
0.25	1.325
0.184	1.145
0.184	0.972
0.184	0.879
0.157	0.852
0.13	0.526
0.13	0.472
0.157	0.184
0.157	0.065
0.695	0.749
0.837	0.684
0.613	0.092
0.484	0.909
0.407	0.602
0.384	0.602
0.277	0.602
0.906	0.554
0.065	0.476
0.157	0.445
1.288	0.369
1.221	0.25
1.21	0.223
1.144	0.184
0.925	0.184
0.794	2.26
0.777	0.499
0.684	0.184
0.576	0.092
0.576	2.198
0.576	1.601
0.538	1.356
0.526	1.053
0.449	1.037
0.38	0.684
0.342	0.657
0.315	0.396
0.315	0.184
0.277	3.653
0.277	2.134
0.277	0.803
0.277	0.679
0.25	0.553
0.223	0.407
0.184	0.184
0.065	0.592
0.918	0.38
0.25	0.342
0.63	0.315
0.814	0.315
0.499	0.288
0.184	0.184
2.542	0.092
0.461	0.065
0.461	0.315
0.407	0.277
0.368	0.184
0.342	0.369
0.315	0.184
0.157	0.76
1.482	0.538
0.956	0.315
0.918	0.184
0.852	0.184
0.434	0.184
0.092	0.184
0.711	0.526
0.565	0.434
0.184	0.407
1.059	0.396
0.614	0.353
0.434	0.342
0.407	0.315
0.184	0.315
0.184	0.303
1.721	0.277
0.315	0.238
0.184	0.184
0.065	0.184
0.065	0.984
0.407	0.906
0.315	0.485
0.711	0.315
0.538	0.315
0.315	0.407
0.303	0.277
0.277	0.25
0.092	1.996
0.065	1.208
0.065	0.315
0.092	0.184
0.472	0.184
1.091	0.184
0.995	0.184
0.771	0.184
0.718	0.184
0.315	3.246
0.184	1.921
0.499	0.184
1.683	0.184
1.532	0.184
1.248	0.961
1.237	0.852
1.237	0.553
1.113	0.407
1.047	0.369
0.961	0.418
0.641	0.261
0.58	4.062
0.538	2.198
0.483	1.613
0.434	1.311
0.434	1.172
0.407	0.933
0.315	0.81
0.315	0.771
0.277	0.71
0.277	0.683
0.184	0.634
0.184	0.619
0.184	0.581
0.184	0.511
0.184	0.457
0.184	0.443
1.275	0.434
0.065	0.407
0.592	0.369
0.13	0.315
0.25	0.315
0.092	0.277
0.065	0.276
0.538	0.25
0.499	0.184
2.26	0.157
1.221	0.277
0.646	0.092
0.353	2.292
0.342	2.013
0.342	1.671
0.223	1.199
0.13	1.107
1.336	1.1
1.261	0.906
0.851	0.895
0.684	0.864
0.581	0.83
0.581	0.83
0.576	0.803
0.472	0.657
0.342	0.646
0.342	0.645
0.184	0.576
0.092	0.576
0.369	0.526
0.288	0.511
0.25	0.499
0.25	0.499
0.184	0.499
1.026	0.483
0.065	0.461
0.065	0.407
0.277	0.407
0.184	0.38
0.184	0.38
1.206	0.369
0.472	0.369
0.065	0.369
0.065	0.353
0.825	0.342
0.065	0.315
0.157	0.315
0.065	0.315
0.326	0.315
0.065	0.315
1.021	0.298
0.96	0.277
0.434	0.277
0.407	0.277
0.315	0.223
0.315	0.223
0.315	0.184
0.277	0.157
0.277	0.157
0.184	0.13
0.065	0.092
0.157	1.656
0.499	2.982
0.418	0.749
0.315	0.342
0.288	0.277
0.25	0.277
0.25	0.184
0.418	0.722
0.277	0.69
0.776	0.499
0.315	0.315
0.277	0.277
0.845	0.184
0.369	0.092
0.315	0.706
0.315	0.472
0.445	0.453
0.396	0.315
0.33	0.315
0.315	0.288
0.184	0.277
0.184	0.277
0.868	0.223
0.76	0.184
0.538	0.092
0.277	0.841
0.277	0.749
0.25	0.711
0.841	0.511
0.407	0.461
0.277	0.369
0.733	0.315
1.059	0.25
0.065	0.092
0.092	0.184
0.065	0.184
0.891	0.184
0.065	0.184
0.065	0.184
0.065	1.439
0.065	0.667
0.223	0.369
0.157	0.369
0.065	0.315
2.508	0.196
2.123	0.488
0.288	0.488
1.662	0.445
0.864	0.277
0.418	0.277
0.684	0.065
0.065	2.74
0.065	1.721
0.261	1.662
1.786	1.466
1.635	1.21
1.482	1.167
0.065	0.891
0.157	0.868
0.418	0.646
0.315	0.63
0.157	0.63
0.065	0.499
0.445	0.461
0.196	0.369
0.065	0.342
0.261	0.315
0.065	0.277
0.065	0.184
0.065	0.184
0.184	0.184
0.684	0.157
0.461	0.092
0.092	0.184
0.065	0.13
0.369	0.092
0.065	1.449
0.092	1.125
0.065	0.972
0.092	0.684
0.065	0.619
0.13	0.576
0.353	0.576
0.184	0.38
0.184	0.369
1.129	0.184
0.315	0.684
0.261	0.668
0.223	0.196
0.538	0.369
0.63	0.184
1.167	0.065
0.065	1.075
0.906	3.356
0.065	2.778
5.751	2.148
0.434	1.309
1.048	0.852
1.233	0.607
0.065	0.592
0.092	0.565
0.092	0.288
0.407	0.184
0.184	0.592
0.065	0.522
1.439	0.434
0.065	0.418
0.092	0.298
0.157	0.25
0.157	0.184
0.814	0.184
0.641	0.184
0.418	0.092
0.63	0.277
0.695	3.359
0.288	2.067
0.065	1.541
0.092	1.509
0.852	1.378
0.434	1.264
1.412	1.255
1.597	1.129
0.065	1.037
0.092	0.961
0.065	0.945
0.157	0.94
0.065	0.933
0.499	0.929
0.538	0.929
0.065	0.922
0.065	0.814
0.065	0.717
1.635	0.646
2.656	0.63
0.592	0.553
0.749	0.553
0.092	0.511
0.902	0.418
0.065	0.407
2.031	0.38
0.065	0.342
0.13	0.342
0.63	0.315
0.092	0.315
0.065	0.277
0.13	0.277
0.526	0.196
0.065	0.184
0.434	0.184
0.157	0.184
0.092	0.157
0.092	0.157
0.065	0.315
0.092	0.277
3.21	0.25
0.092	0.25
0.38	0.223
0.092	0.184
0.933	0.223
0.065	0.781
0.353	0.361
0.065	0.315
1.021	0.315
0.929	0.25
0.695	4.262
0.407	2.339
0.38	1.883
0.25	1.617
0.25	0.277
0.184	1.271
0.223	0.407
0.184	1.471
0.157	1.07
0.603	0.803
0.315	0.157
0.157	1.374
0.092	0.538
0.565	2.697
0.13	2.463
1.248	1.667
0.841	1.646
0.538	1.586
0.184	1.282
0.065	1.21
1.385	1.199
0.522	1.08
0.065	1.048
0.065	0.956
0.157	0.949
0.711	0.776
0.353	0.706
0.744	0.679
0.065	0.679
0.065	0.592
2.692	0.564
2.02	0.548
1.39	0.537
1.217	0.483
1.113	0.472
0.25	0.434
0.407	0.434
0.184	0.391
0.184	0.315
0.223	0.315
0.092	0.315
0.065	0.315
0.157	0.25
0.196	0.184
0.092	0.184
0.092	0.184
0.065	0.157
0.288	0.157
0.841	0.092
0.25	2.638
0.223	0.472
0.092	0.277
2.753	0.277
0.277	0.25
0.157	0.184
0.065	0.065
0.065	1.125
0.065	3.862
0.13	2.872
0.196	2.379
0.065	2.29
1.037	2.247
0.065	1.723
0.999	1.71
1.471	1.644
0.369	1.635
0.315	1.536
0.315	1.476
0.407	1.356
0.407	1.314
0.196	1.26
0.592	1.132
0.315	1.065
0.277	1.053
0.315	1.026
0.603	0.988
0.092	0.922
0.065	0.895
0.814	0.891
0.607	0.879
0.223	0.83
0.223	0.814
0.092	0.798
0.092	0.733
0.223	0.733
0.315	0.711
0.092	0.63
0.065	0.614
0.549	0.603
0.184	0.553
0.065	0.499
0.538	0.499
0.315	0.461
0.065	0.434
4.712	0.407
0.065	0.38
0.065	0.369
0.065	0.364
0.196	0.342
0.092	0.342
0.157	0.342
0.065	0.342
0.369	0.342
0.434	0.315
0.841	0.315
0.184	0.315
0.065	0.315
0.065	0.315
0.342	0.315
0.065	0.298
0.092	0.277
0.342	0.261
0.184	0.25
0.184	0.25
2.53	0.238
1.221	0.223
0.25	0.184
0.837	0.184
0.999	0.184
0.065	0.184
0.092	0.184
1.059	0.184
1.314	0.157
0.065	0.157
1.613	0.065
1.233	0.092
1.021	2.463
0.749	2.454
0.592	2.029
0.499	2.013
0.277	1.752
0.184	1.574
0.065	1.547
0.092	1.514
0.092	1.206
0.157	1.199
0.25	0.945
1.352	0.803
0.065	0.746
0.13	0.646
0.092	0.64
0.065	0.603
0.065	0.592
0.983	0.576
0.25	0.565
1.02	0.565
0.85	0.538
0.798	0.538
0.798	0.526
0.738	0.461
0.64	0.445
0.619	0.391
0.315	0.369
0.223	0.369
0.065	0.315
0.065	0.25
2.161	0.184
1.347	0.157
0.76	1.037
0.315	2.422
0.196	0.798
0.065	0.63
0.092	1.489
0.065	0.184
0.25	0.184
0.825	0.184
1.309	0.092
1.26	0.369
0.065	0.092
0.445	0.706
0.065	2.384
0.196	2.146
0.065	1.986
0.603	1.716
0.065	1.523
1.847	1.491
1.689	1.318
0.407	1.259
0.065	1.203
0.657	1.179
0.065	0.953
0.157	0.922
2.661	0.901
0.771	0.892
0.38	0.886
0.092	0.879
0.065	0.877
0.065	0.85
1.167	0.83
0.25	0.79
0.065	0.776
1.525	0.776
0.13	0.722
0.315	0.684
0.065	0.667
0.576	0.646
0.065	0.619
0.157	0.591
0.157	0.575
0.13	0.565
0.065	0.548
0.065	0.538
0.511	0.526
2.823	0.526
0.184	0.523
0.092	0.499
0.065	0.461
2.274	0.369
0.092	0.368
0.457	0.353
0.157	0.33
1.624	0.315
0.065	0.315
0.13	0.315
0.065	0.315
0.157	0.315
0.13	0.315
0.184	0.298
0.277	0.277
0.065	0.277
0.092	0.277
0.092	0.25
0.967	0.25
0.184	0.223
0.184	0.184
0.184	0.184
0.434	0.184
0.814	0.184
0.065	0.157
0.814	0.13
0.196	0.065
0.196	2.107
0.065	0.483
	0.315
	0.25
	0.25
	0.092
	1.302
	1.172
	1.063
	0.864
	0.396
	0.315
	0.277
	0.277
	2.384
	0.184
	0.13
	0.065
	0.672
	0.526
	0.461
	0.25
	0.238
	0.157
	0.13
	0.814
	0.538
	0.434
	0.407
	0.407
	0.33
	0.33
	0.288
	0.277
	0.25
	0.223
	0.223
	0.184
	0.092
	0.184
	0.184
	0.667
	0.597
	0.298
	0.184
	2.474
	1.574
	0.933
	0.369
	0.184
	0.369
	0.184
	0.277
	1.152
	0.065
	2.591
	0.184
	0.092
	2.416
	0.933
	0.875
	0.565
	0.472
	0.092
	2.242
	0.933
	0.668
	0.576
	0.184
	0.092
	0.825
	0.538
	0.445
	0.277
	0.184
	0.092
	0.196
	0.065
	0.092
	0.472
	0.223
	3.686
	1.547
	1.536
	0.065
	0.065
	2.805
	1.563
	0.983
	0.223
	0.592
	0.434
	0.065
	0.576
	2.645
	1.559
	1.194
	3.518
	1.059
	0.565
	0.445
	0.407
	0.223
	0.956
	0.538
	0.13
	0.461
	0.184
	0.391
	0.326
	0.065
	0.223
	2.09
	0.868
	0.157
	0.25
	0.94
	0.065
	3.181
	1.379
	0.749
	0.576
	0.407
	2.112
	1.673
	0.353
	0.223
	1.118
	0.184
	1.275
	0.065
	0.223
	0.342
	0.092
	0.196
	0.065
	0.065
	0.065
	0.918
	0.541
	0.512
	0.184
	0.184
	0.184
	1.808
	1.064
	0.38
	0.092
	0.065
	0.157
	0.157
	0.342
	0.25
	2.618
	0.38
	0.065
	0.13
	0.092
	2.096
	1.113
	0.277
	0.261
	0.065
	0.614
	0.065
	1.194
	1.032
	0.933
	0.499
	0.223
	0.065
	0.092
	0.065
	0.065
	0.576
	0.434
	0.065
	0.065
	0.538
	0.065
	0.065
	0.13
	0.499
	0.407
	0.065
	0.065
	0.065
	0.065
	3.677
	4.897
	4.323
	0.565
	0.695
	0.065
	0.065
	0.771
	0.744
	0.184
	0.065
	1.52
	0.929
	0.879
	0.092
	5.963
	1.606
	0.814
	0.38
	1.644
	0.13
	1.797
	0.065
	0.576
	0.065
	0.065
	0.261
	0.668
	1.048
	0.065
	2.411
	0.565
	0.065
	0.065
	0.787
	2.231
	1.916
	0.706
	0.592
	0.407
	0.223
	4.299
	1.421
	1.325
	1.208
	1.094
	0.86
	0.461
	0.38
	0.315
	0.092
	0.065
	3.133
	1.145
	0.288
	0.065
	0.592
	7.64
	0.457
	0.065
	3.025
	0.196
	0.065
	0.065
	0.092
	1.509
	0.25
	0.157
	3.742
	3.084
	2.856
	2.02
	1.802
	1.064
	0.918
	0.906
	0.634
	0.526
	0.526
	0.407
	0.25
	0.25
	0.223
	0.184
	0.092
	0.771
	1.482
	0.065
	0.565
	0.065
	0.065
	0.092
	3.696
	0.852
	0.092
	2.036
	0.522
	0.065
	0.798
	1.368
	0.837
	0.706
	0.841
	0.499
	0.065
	0.157
	0.956
	2.047
	1.298
	1.063
	0.656
	0.576
	0.456
	0.434
	0.418
	0.418
	0.364
	0.277
	0.25
	0.157
	0.157
	1.282
	0.25
	0.092
	3.302
	0.065
	0.13
	0.895
	0.065
	0.065
	0.342
	0.353
	0.277
	3.081
	0.065
	0.945
	1.401
	0.065
	0.092
	0.065
	2.231
	4.545
	2.438
	1.608
	1.471
	1.237
	0.549
	0.288
	0.288
	0.092
	0.994
	4.008
	0.065
	0.277
	0.065
	0.722
	0.065
	0.549
	0.549
	0.065
	4.654
	0.223
	1.233
	2.699
	1.851
	1.759
	1.536
	0.261
	0.065
	0.929
	0.065
	0.825
	0.13
	0.065
	0.157
	2.715
	0.065
	0.065
	1.118
	1.01
	1.559
	1.309
	0.065
	1.026
	0.722
	0.684
	0.592
	0.065
	0.369
	1.129
	3.014
	0.342
	0.065
	0.065
	1.01
	0.065
	0.184
	0.065
	0.657
	0.184
	0.184
	0.092
	2.449
	0.538
	0.342
	1.374
	0.065
	3.399
	2.715
	1.678
	0.929
	0.277
	1.341
	0.065
	0.277
	0.76
	0.092
	0.065
	2.991
	1.916
	1.678
	0.999
	0.484
	0.065
	1.026
	0.092
	0.092
	1.532
	1.341
	0.065
	0.065
	0.549
	0.065
	0.092
	0.065
	0.065
	0.065
	0.315
	1.635
	0.223
	0.065
	1.608
	0.065
	6.851
	5.702
	5.245
	4.566
	4.323
	4.111
	4.04
	4.003
	3.889
	3.758
	3.731
	3.563
	3.313
	3.252
	3.171
	3.155
	3.149
	3.142
	3.101
	3.1
	3.097
	3.052
	3.018
	2.888
	2.866
	2.762
	2.748
	2.742
	2.634
	2.582
	2.528
	2.526
	2.486
	2.483
	2.455
	2.411
	2.389
	2.323
	2.258
	2.247
	2.242
	2.215
	2.123
	1.939
	1.907
	1.855
	1.853
	1.835
	1.82
	1.813
	1.808
	1.77
	1.765
	1.764
	1.75
	1.678
	1.678
	1.675
	1.656
	1.635
	1.606
	1.59
	1.581
	1.568
	1.532
	1.525
	1.522
	1.493
	1.487
	1.466
	1.46
	1.444
	1.444
	1.428
	1.419
	1.374
	1.363
	1.341
	1.302
	1.298
	1.298
	1.295
	1.291
	1.291
	1.287
	1.233
	1.21
	1.19
	1.183
	1.145
	1.145
	1.14
	1.133
	1.129
	1.125
	1.107
	1.107
	1.097
	1.086
	1.08
	1.075
	1.064
	1.064
	1.064
	1.037
	1.026
	1.01
	0.972
	0.971
	0.967
	0.945
	0.945
	0.929
	0.922
	0.918
	0.917
	0.916
	0.906
	0.902
	0.902
	0.895
	0.891
	0.891
	0.879
	0.868
	0.852
	0.841
	0.83
	0.825
	0.814
	0.798
	0.798
	0.787
	0.787
	0.776
	0.776
	0.773
	0.771
	0.76
	0.753
	0.749
	0.749
	0.738
	0.733
	0.723
	0.722
	0.722
	0.71
	0.707
	0.706
	0.706
	0.695
	0.695
	0.695
	0.684
	0.684
	0.667
	0.657
	0.657
	0.646
	0.646
	0.641
	0.641
	0.641
	0.641
	0.63
	0.63
	0.607
	0.603
	0.602
	0.592
	0.592
	0.577
	0.576
	0.576
	0.576
	0.565
	0.564
	0.553
	0.553
	0.553
	0.549
	0.538
	0.538
	0.538
	0.538
	0.538
	0.526
	0.526
	0.526
	0.511
	0.511
	0.511
	0.499
	0.499
	0.499
	0.494
	0.472
	0.472
	0.472
	0.472
	0.461
	0.445
	0.445
	0.445
	0.445
	0.434
	0.407
	0.407
	0.407
	0.407
	0.391
	0.38
	0.38
	0.38
	0.369
	0.369
	0.369
	0.369
	0.369
	0.369
[truncated: 886 more rows]

## Sheet: Fig. S2M
SPIN-1::mCh (endogenous) adult (day 2)			AL = ad libitum; sDR = dietary restriction
junctions/object
AL	sDR
0	0.25		Table Analyzed	Data 1
0.117647	0.290323
0	0.2		Column B	sDR
0.111111	0.307692		vs.	vs.
0	0.212121		Column A	AL
0.125	0.214286
0.0689655	0.176471		Unpaired t test
0.0384615	0.28		P value	<0.0001
0	0.15873		P value summary	****
0.0384615	0.292683		Significantly different (P < 0.05)?	Yes
0	0.254237		One- or two-tailed P value?	Two-tailed
0.0833333	0.25		t, df	t=12.15, df=38
0.111111	0.371429
0.0833333	0.240741		How big is the difference?
0.0769231	0.204082		Mean of column A	0.05728
0	0.244444		Mean of column B	0.2488
0.0769231	0.295775		Difference between means (B - A) ± SEM	0.1915 ± 0.01576
0.142857	0.240741		95% confidence interval	0.1596 to 0.2234
0	0.269841		R squared (eta squared)	0.7953
0.0714286	0.222222
			F test to compare variances
			F, DFn, Dfd	1.012, 19, 19
			P value	0.9796
			P value summary	ns
			Significantly different (P < 0.05)?	No
			Data analyzed
			Sample size, column A	20
			Sample size, column B	20

## Sheet: Fig. S2N
SPIN-1::mCh (endogenous) adult (day 2)				AL = ad libitum; sDR = dietary restriction
object length (µm)
AL	sDR
0.275	1.783			Table Analyzed	sDR_object length
0.275	1.54
0.275	1.109			Column B	sDR
0.275	0.56			vs.	vs.
0.275	1.768			Column A	control
0.194	1.67
0.194	1.121			Unpaired t test with Welch's correction
0.194	0.96			P value	<0.0001
0.194	0.377			P value summary	****
0.194	0.286			Significantly different (P < 0.05)?	Yes
0.191	0.183			One- or two-tailed P value?	Two-tailed
0.191	2.932			Welch-corrected t, df	t=10.10, df=233.7
0.191	2.285
0.191	1.433			How big is the difference?
0.191	1.422			Mean of column A	0.296
0.191	1.223			Mean of column B	1.034
0.191	1.201			Difference between means (B - A) ± SEM	0.7383 ± 0.07307
0.286	0.803			95% confidence interval	0.5943 to 0.8822
0.808	0.754			R squared (eta squared)	0.304
1.81	0.663
1.384	0.663			F test to compare variances
1.281	0.64			F, DFn, Dfd	5.481, 166, 68
0.522	0.522			P value	<0.0001
0.507	0.458			P value summary	****
0.312	0.453			Significantly different (P < 0.05)?	Yes
1.638	0.339
0.388	0.275			Data analyzed
0.275	0.221			Sample size, column A	69
0.275	0.183			Sample size, column B	167
0.194	1.196
0.388	0.663
0.388	0.549
0.275	0.404
0.275	5.457
0.270073	0.522
0.258065	0.728
0.202381	3.149
0.089286	0.728
0.195876	1.868
0.230769	1.105
0.126126	2.058
0.365854	1.051
0.123209	1.002
0.173653	0.705
0.1875	0.48
0.237975	0.469
0.184834	0.221
0.210526	0.183
0.20743	1.444
0.101818	0.937
0.276923	0.663
0.201923	0.312
0.268293	1.589
0.179487	1.52
0.225806	2.538
0.090909	1.444
0.157895	1.223
0.090909	1.105
0.058824	0.469
0	0.469
0	0.469
0.064516	0.845
0.04	0.717
0.192308	1.292
0.052632	0.625
0.12	0.377
0	3.163
0.275	1.701
0.275	1.611
	1.578
	0.732
	0.507
	0.496
	0.43
	0.156
	0.092
	0.781
	0.598
	0.442
	2.786
	0.9
	1.832
	1.799
	1.665
	1.567
	1.395
	1.384
	0.754
	0.717
	0.679
	0.598
	0.533
	0.522
	0.442
	0.431
	0.377
	0.339
	0.312
	0.275
	2.101
	1.605
	1.449
	1.147
	1.056
	0.949
	0.937
	0.846
	0.415
	0.286
	0.275
	0.194
	0.156
	2.62
	2.015
	1.692
	1.196
	1.17
	0.964
	0.766
	0.377
	1.428
	1.261
	2.377
	1.525
	0.922
	0.404
	0.221
	0.717
	0.625
	0.183
	3.292
	1.196
	0.339
	2.053
	1.228
	1.136
	0.943
	0.625
	3.89
	1.558
	0.404
	2.737
	1.886
	1.746
	1.449
	1.444
	1.379
	0.926
	0.873
	0.862
	0.862
	0.846
	0.846
	0.835
	0.754
	0.743
	0.705
	0.705
	0.587
	0.533
	0.522
	0.507
	0.496
	0.496
	0.496
	0.48
	0.469
