# Supplementary material for: Tubular lysosome induction couples animal starvation to healthy aging
Source: Nat Aging. 2023 Aug 14;3(9):1091–106. doi: 10.1038/s43587-023-00470-6 (PMC10501908; doi:10.1038/s43587-023-00470-6)
Supplement: Source Data Extended Data Fig. 3 — Statistical source data for Extended Data Fig. 3. [file 43587_2023_470_MOESM14_ESM.xlsx]

## Sheet: Fig. S3A
Pges-1::sqst-1::mCh::gfp
object length (µm)				Table Analyzed	S4A_WT_sqst_branch length_L1_fed/starv
larval (L1)
fed	starved			Column B	starved
2.161	2.565			vs.	vs.
1.806	1.643			Column A	fed
1.627	1.498
1.341	1.288			Unpaired t test with Welch's correction
1.185	1.196			P value	<0.0001
1.158	0.717			P value summary	****
1.132	0.636			Significantly different (P < 0.05)?	Yes
1.078	0.518			One- or two-tailed P value?	Two-tailed
0.975	0.469			Welch-corrected t, df	t=17.50, df=2004
0.949	0.431
0.9	0.221			How big is the difference?
0.835	2.404			Mean of column A	0.557
0.819	2.02			Mean of column B	1.307
0.819	1.585			Difference between means (B - A) ± SEM	0.7501 ± 0.04286
0.808	1.357			95% confidence interval	0.6660 to 0.8341
0.808	1.261			R squared (eta squared)	0.1326
0.803	1.078
0.792	0.895			F test to compare variances
0.792	0.835			F, DFn, Dfd	2.206, 1358, 738
0.77	0.701			P value	<0.0001
0.766	0.571			P value summary	****
0.754	0.507			Significantly different (P < 0.05)?	Yes
0.754	0.248
0.728	1.929			Data analyzed
0.717	1.913			Sample size, column A	739
0.69	1.795			Sample size, column B	1359
0.69	1.482
0.663	1.428
0.652	1.277
0.647	1.234
0.625	1.056
0.587	1.056
0.549	1.002
0.545	0.808
0.533	0.598
0.522	0.522
0.522	0.404
0.518	0.339
0.507	3.428
0.496	2.377
0.48	1.402
0.469	1.299
0.469	0.652
0.469	3.551
0.442	3.201
0.442	1.654
0.442	1.562
0.431	1.471
0.431	1.353
0.431	1.261
0.415	1.201
0.415	1.024
0.404	0.949
0.404	0.942
0.404	0.888
0.404	0.732
0.388	0.674
0.388	0.652
0.377	0.652
0.377	0.571
0.377	0.404
0.377	0.259
0.366	0.248
0.35	0.248
0.35	3.75
0.35	1.826
0.339	1.326
0.339	1.185
0.324	0.911
0.324	0.743
0.312	0.705
0.312	0.35
0.312	0.324
0.312	2.488
0.286	2.069
0.286	1.504
0.286	1.379
0.259	1.379
0.259	1.364
0.259	1.277
0.248	1.201
0.248	1.018
0.248	0.975
0.248	0.949
0.248	0.937
0.248	0.819
0.221	0.636
0.221	0.496
0.221	0.453
0.221	0.442
0.221	0.431
0.221	0.431
0.221	0.415
0.221	0.312
0.194	0.183
0.194	0.183
0.194	1.821
0.194	0.986
0.194	0.663
0.194	0.48
0.194	1.354
0.183	1.212
0.183	0.614
0.156	0.587
0.156	0.388
0.156	0.377
0.156	0.377
0.156	0.275
0.156	0.248
0.156	2.953
0.156	2.667
0.156	2.505
0.156	2.404
0.156	2.323
0.156	2.208
0.129	2.046
0.129	2.02
0.129	1.886
0.129	1.832
0.129	1.821
0.129	1.708
0.129	1.687
0.129	1.681
0.129	1.627
0.129	1.589
0.129	1.589
0.129	1.531
0.129	1.433
0.129	1.417
0.129	1.353
0.129	1.346
0.129	1.341
0.129	1.288
0.129	1.288
0.129	1.25
0.129	1.245
0.129	1.174
0.129	1.174
0.129	1.147
0.129	1.147
0.129	1.143
0.092	1.121
0.092	1.083
0.092	1.056
0.092	0.991
0.092	0.986
0.092	0.986
0.092	0.975
0.092	0.926
0.092	0.911
0.092	0.888
0.092	0.862
0.092	0.835
0.092	0.83
0.092	0.77
0.092	0.739
0.092	0.739
0.092	0.69
0.092	0.674
0.092	0.663
0.092	0.598
0.092	0.587
0.092	0.587
0.092	0.571
0.092	0.56
0.092	0.545
0.092	0.533
0.092	0.522
0.092	0.507
0.092	0.48
0.092	0.48
0.092	0.469
0.092	0.458
0.092	0.458
0.092	0.415
0.092	0.377
0.092	0.286
0.092	0.221
0.092	0.194
0.092	0.183
0.092	0.156
0.092	0.129
0.065	0.129
0.065	3.022
0.065	2.801
0.065	2.656
0.065	1.875
0.065	1.627
0.065	1.321
0.065	1.219
0.065	1.158
0.065	1.121
0.065	0.986
0.065	0.743
0.065	0.602
0.065	0.587
0.065	0.56
0.065	0.533
0.065	0.48
0.065	0.457
0.065	0.415
0.065	0.404
0.065	0.377
0.065	0.377
0.065	0.312
0.065	2.236
0.065	2.221
0.065	1.417
0.065	1.185
0.065	1.109
0.065	0.937
0.065	0.754
0.065	0.248
0.065	0.194
0.065	0.156
0.065	1.687
0.065	1.498
0.065	1.261
0.065	1.056
0.065	0.888
0.065	0.636
0.065	0.48
0.065	2.591
0.065	0.873
0.065	0.69
0.065	0.614
0.065	1.966
0.065	1.605
0.065	0.69
0.065	0.522
0.065	0.518
0.065	0.419
0.065	0.339
0.065	0.301
0.065	0.221
0.065	4.553
0.065	4.007
0.065	3.185
0.065	3.109
0.065	2.694
0.065	1.989
0.065	1.837
0.065	1.676
0.065	1.638
0.065	1.487
0.065	1.391
0.065	1.379
0.065	1.368
0.065	1.239
0.065	1.147
0.065	1.116
0.065	0.991
0.065	0.949
0.065	0.937
0.065	0.884
0.065	0.884
0.065	0.792
0.065	0.743
0.065	0.717
0.065	0.701
0.065	0.69
0.065	0.663
0.065	0.652
0.065	0.652
0.065	0.609
0.065	0.522
0.065	0.496
0.065	0.469
0.065	0.377
0.065	0.339
0.065	0.286
0.065	0.259
0.065	0.221
0.065	0.194
0.065	4.571
0.065	3.857
0.065	3.609
0.065	2.904
0.496	2.393
1.261	2.252
1.121	1.681
0.679	1.315
0.092	1.277
3.534	1.25
0.065	1.056
1.692	0.797
1.391	0.964
0.652	1.17
0.065	4.111
0.533	3.794
1.299	3.221
0.312	3.174
0.183	3.105
8.116	2.92
4.743	2.79
0.248	2.743
0.275	2.623
0.469	2.587
1.234	2.554
0.404	2.533
1.875	2.531
0.324	2.518
2.975	2.214
2.317	2.112
1.493	2.009
1.417	1.993
1.272	1.966
0.937	1.859
0.922	1.795
0.065	1.768
0.35	1.746
0.571	1.746
0.221	1.734
0.431	1.665
0.065	1.66
0.156	1.649
2.156	1.616
1.109	1.589
0.857	1.574
1.094	1.574
0.469	1.574
0.339	1.562
0.065	1.547
0.129	1.54
0.065	1.498
0.377	1.487
0.065	1.482
3.906	1.471
0.324	1.449
1.288	1.444
0.156	1.433
0.469	1.417
0.248	1.395
0.248	1.346
0.545	1.283
0.092	1.239
1.239	1.154
0.98	1.147
0.453	1.132
0.77	1.121
0.183	1.116
0.129	1.116
0.065	1.083
0.312	1.067
0.092	1.045
0.259	1.045
0.092	1.013
1.509	1.007
0.35	1.002
0.259	0.991
0.286	0.98
0.248	0.964
0.156	0.96
0.339	0.937
0.092	0.937
0.183	0.937
0.803	0.911
0.156	0.911
0.781	0.862
0.259	0.862
1.844	0.857
1.736	0.857
1.562	0.846
1.201	0.846
1.094	0.846
0.964	0.835
0.922	0.83
0.808	0.83
0.571	0.824
0.286	0.819
0.248	0.808
0.065	0.808
0.092	0.792
1.558	0.781
0.388	0.781
0.065	0.781
0.065	0.781
0.194	0.77
0.065	0.77
0.701	0.77
0.873	0.766
1.17	0.759
1.056	0.754
0.663	0.743
0.571	0.739
0.431	0.728
0.248	0.69
1.623	0.679
0.587	0.679
0.259	0.679
0.35	0.679
0.674	0.674
0.156	0.663
0.065	0.663
0.183	0.663
0.431	0.652
0.248	0.652
1.875	0.652
1.509	0.652
1.056	0.636
0.728	0.625
0.717	0.614
0.377	0.614
0.312	0.614
0.9	0.587
0.065	0.587
0.156	0.587
0.156	0.571
0.092	0.56
0.183	0.56
0.065	0.56
0.986	0.549
0.065	0.533
0.129	0.533
0.065	0.507
0.194	0.507
0.221	0.507
0.065	0.507
0.873	0.496
0.754	0.48
0.156	0.469
0.248	0.469
2.629	0.469
2.214	0.469
0.404	0.469
0.183	0.458
1.703	0.458
0.065	0.453
2.085	0.442
5.049	0.442
3.761	0.431
1.692	0.415
0.129	0.404
1.357	0.404
1.455	0.377
0.507	0.377
0.065	0.366
0.065	0.35
0.717	0.35
0.065	0.339
0.221	0.339
0.065	0.339
0.194	0.339
0.092	0.339
0.598	0.312
0.065	0.312
0.065	0.286
0.129	0.286
0.092	0.275
0.754	0.275
0.259	0.275
0.129	0.275
0.857	0.248
0.183	0.248
1.292	0.221
1.132	0.221
0.065	0.221
3.071	0.221
1.067	0.183
0.48	0.183
0.286	0.183
0.286	0.183
0.065	0.183
0.065	0.183
0.545	0.156
0.065	0.156
2.42	0.156
0.545	0.156
0.48	0.129
0.129	0.129
1.73	0.975
0.065	3.643
0.781	3.163
0.754	2.824
0.507	2.661
0.065	2.618
0.156	2.56
0.065	2.549
0.911	2.172
2.986	1.783
0.129	1.725
1.105	1.525
1.73	1.487
1.029	1.422
0.533	1.353
0.221	1.315
0.366	1.285
0.092	1.245
0.194	1.212
0.065	1.158
0.522	1.098
0.35	1.067
0.183	1.056
0.065	1.056
0.156	0.986
0.065	0.964
0.728	0.964
0.312	0.926
0.614	0.895
0.183	0.883
0.56	0.843
0.415	0.835
0.092	0.819
0.156	0.819
1.196	0.808
0.065	0.808
0.092	0.808
0.442	0.781
0.518	0.717
0.194	0.69
0.156	0.69
0.092	0.679
1.509	0.663
1.379	0.641
0.868	0.614
0.312	0.598
0.259	0.564
0.156	0.56
0.129	0.549
0.065	0.549
2.614	0.507
0.092	0.507
1.083	0.469
0.156	0.442
0.065	0.431
0.092	0.431
2.629	0.431
1.94	0.404
6.464	0.377
2.591	0.366
0.286	0.35
0.808	0.339
0.366	0.339
0.453	0.339
0.129	0.339
0.092	0.286
0.092	0.286
0.065	0.275
0.065	0.248
0.248	0.248
0.339	0.221
1.341	0.221
1.304	0.221
1.147	0.194
0.937	0.183
0.587	0.183
0.065	0.156
0.129	0.156
0.808	1.46
0.453	0.598
1.364	1.913
1.051	1.589
0.221	1.574
1.692	1.105
0.065	0.9
0.092	0.808
0.092	0.808
1.569	0.705
0.56	0.679
1.984	0.641
0.248	0.587
0.781	0.549
0.129	0.545
1.978	0.533
1.993	0.442
0.587	0.431
0.431	0.431
1.627	0.415
0.065	0.156
0.092	0.857
0.183	1.703
2.511	1.25
1.779	0.366
1.364	0.183
1.04	0.183
0.415	0.129
0.092	1.185
4.468	1.6
0.625	1.897
0.092	1.73
0.065	1.551
0.065	1.304
1.616	1.136
0.248	0.953
1.433	0.717
0.065	0.609
0.129	0.576
0.377	0.571
0.092	0.442
0.065	0.286
0.129	0.129
2.004	2.042
1.978	1.821
1.828	1.746
1.643	1.708
1.094	1.509
0.949	1.46
0.469	1.304
0.949	1.201
0.69	0.998
0.183	0.926
0.183	0.922
0.469	0.888
1.449	0.888
0.286	0.819
1.455	0.808
1.33	0.797
0.469	0.754
0.442	0.743
0.065	0.717
0.065	0.705
1.881	0.69
1.596	0.507
1.223	0.496
1.192	0.484
0.705	0.469
0.092	0.431
0.065	0.404
3.373	0.377
0.35	0.377
1.708	0.377
0.065	0.312
0.065	0.275
0.156	0.248
0.922	2.038
0.156	1.691
1.04	1.341
0.533	1.143
0.377	1.055
0.339	0.777
0.339	0.679
0.156	1.757
0.065	1.665
0.156	1.654
0.129	1.627
0.221	1.616
0.183	1.513
0.835	1.406
0.533	1.277
0.469	1.094
0.194	0.937
0.183	0.739
0.065	0.663
0.442	0.663
0.065	0.248
2.549	1.757
1.708	1.558
1.455	0.496
0.339	0.431
0.065	2.71
1.067	0.728
0.194	0.275
0.339	1.574
1.121	1.375
0.312	1.245
0.194	1.223
0.83	0.937
2.372	0.922
0.614	0.522
0.248	0.286
0.221	1.826
0.065	0.656
2.48	0.652
0.587	0.537
0.129	0.328
1.746	0.286
0.964	0.183
0.286	0.221
3.39	10.232
1.6	5.654
0.69	4.698
0.156	4.408
0.092	3.772
0.728	3.558
0.065	3.239
0.792	3.141
0.129	2.953
0.092	2.839
0.35	2.797
0.065	2.652
0.065	2.491
0.092	2.301
3.223	2.285
1.795	2.176
1.455	2.165
0.803	1.971
0.587	1.783
1.353	1.768
2.739	1.75
0.9	1.681
0.717	1.654
2.065	1.632
0.092	1.616
3.024	1.536
1.935	1.515
1.908	1.482
0.404	1.46
0.312	1.428
0.129	1.299
0.609	1.283
1.73	1.277
0.092	1.25
0.129	1.19
0.975	1.062
0.129	1.013
0.221	0.991
0.442	0.98
0.183	0.975
1.379	0.96
0.98	0.937
0.903	0.926
0.674	0.911
0.48	0.9
0.381	0.835
0.183	0.83
0.156	0.808
1.966	0.625
2.645	0.431
0.065	0.415
0.065	0.35
0.065	0.259
0.065	0.194
0.663	0.183
0.183	0.183
0.065	7.749
0.065	7.249
0.156	6.105
0.598	5.54
1.536	4.451
0.507	4.029
0.636	3.515
0.857	3.437
0.065	3.27
1.147	3.265
0.065	3.109
0.156	3.103
0.377	3.094
0.431	3.076
0.69	3.011
	2.812
	2.737
	2.629
	2.505
	2.478
	2.462
	2.435
	2.42
	2.306
	2.214
	2.176
	2.096
	2.031
	2.004
	1.978
	1.924
	1.913
	1.913
	1.855
	1.826
	1.81
	1.81
	1.777
	1.772
	1.725
	1.708
	1.627
	1.623
	1.611
	1.605
	1.6
	1.542
	1.493
	1.471
	1.471
	1.455
	1.449
	1.444
	1.433
	1.413
	1.402
	1.384
	1.353
	1.348
	1.341
	1.337
	1.288
	1.288
	1.288
	1.281
	1.245
	1.174
	1.132
	1.002
	0.96
	0.949
	0.926
	0.868
	0.868
	0.862
	0.857
	0.819
	0.803
	0.792
	0.743
	0.743
	0.732
	0.705
	0.652
	0.652
	0.636
	0.636
	0.636
	0.587
	0.582
	0.56
	0.518
	0.415
	0.415
	0.35
	0.312
	0.221
	0.183
	0.156
	0.156
	0.156
	1.326
	0.092
	0.442
	0.065
	0.129
	0.312
	0.312
	8.682
	5.448
	3.594
	2.236
	1.46
	1.341
	1.212
	0.545
	0.339
	0.469
	0.312
	0.156
	0.092
	1.201
	1.395
	2.42
	2.263
	1.87
	1.768
	0.404
	0.156
	0.156
	0.496
	0.77
	1.207
	0.065
	0.065
	5.739
	1.067
	0.065
	3.422
	2.522
	1.357
	0.259
	9.042
	5.966
	5.397
	5.377
	5.118
	5.08
	5.02
	4.67
	4.504
	4.473
	4.266
	4.103
	3.853
	3.658
	3.652
	3.638
	3.551
	3.384
	3.248
	3.152
	3.131
	3.065
	3.022
	3.016
	2.969
	2.915
	2.866
	2.857
	2.806
	2.795
	2.781
	2.656
	2.629
	2.612
	2.529
	2.469
	2.462
	2.435
	2.42
	2.388
	2.386
	2.377
	2.348
	2.337
	2.321
	2.295
	2.263
	2.194
	2.194
	2.129
	2.127
	2.112
	2.074
	2.049
	2.042
	2.031
	2.009
	1.966
	1.962
	1.917
	1.906
	1.891
	1.891
	1.832
	1.826
	1.826
	1.821
	1.815
	1.761
	1.719
	1.708
	1.696
	1.692
	1.692
	1.665
	1.638
	1.634
	1.585
	1.562
	1.547
	1.536
	1.509
	1.498
	1.471
	1.46
	1.449
	1.433
	1.384
	1.373
	1.373
	1.357
	1.353
	1.341
	1.341
	1.321
	1.319
	1.304
	1.294
	1.292
	1.283
	1.25
	1.212
	1.201
	1.185
	1.17
	1.158
	1.136
	1.083
	1.078
	1.072
	1.072
	1.067
	1.067
	1.056
	1.051
	0.991
	0.975
	0.953
	0.949
	0.937
	0.933
	0.926
	0.922
	0.915
	0.9
	0.862
	0.846
	0.83
	0.824
	0.819
	0.808
	0.803
	0.792
	0.792
	0.743
	0.743
	0.743
	0.739
	0.732
	0.728
	0.728
	0.728
	0.712
	0.69
	0.69
	0.69
	0.636
	0.625
	0.625
	0.587
	0.571
	0.56
	0.56
	0.549
	0.545
	0.522
	0.522
	0.518
	0.48
	0.469
	0.453
	0.431
	0.431
	0.415
	0.415
	0.404
	0.388
	0.377
	0.35
	0.35
	0.35
	0.339
	0.324
	0.248
	0.183
	0.129
	1.196
	0.156
	0.156
	0.092
	0.065
	1.051
	0.092
	0.065
	0.129
	0.065
	0.065
	0.248
	0.065
	0.065
	6.647
	0.183
	0.636
	0.065
	0.156
	0.275
	0.404
	0.065
	0.69
	0.194
	0.129
	0.065
	0.518
	7.306
	6.334
	4.339
	4.198
	3.622
	3.308
	3.297
	3.103
	3.071
	3.044
	2.873
	2.846
	2.725
	2.587
	2.413
	2.252
	2.172
	1.94
	1.891
	1.757
	1.681
	1.654
	1.643
	1.616
	1.266
	1.223
	1.201
	1.17
	1.04
	0.986
	0.96
	0.895
	0.873
	0.808
	0.728
	0.701
	0.69
	0.609
	0.56
	0.545
	0.522
	0.469
	0.431
	0.35
	0.312
	1.913
	0.065
	0.248
	0.065
	1.234
	0.156
	0.092
	0.065
	0.129
	0.194
	0.324
	0.324
	0.065
	5.589
	1.078
	0.286
	0.065
	4.993
	4.317
	3.502
	3.346
	3.143
	2.699
	2.535
	2.473
	2.42
	2.35
	2.241
	2.187
	2.02
	1.864
	1.859
	1.746
	1.723
	1.594
	1.551
	1.448
	1.402
	1.353
	1.283
	1.277
	1.163
	1.158
	1.078
	1.04
	1.029
	1.018
	1.013
	0.953
	0.926
	0.884
	0.873
	0.819
	0.808
	0.803
	0.777
	0.728
	0.69
	0.675
	0.652
	0.636
	0.587
	0.545
	0.458
	0.312
	0.275
	0.248
	0.248
	0.065
	0.129
	0.717
	0.35
	0.194
	0.156
	7.111
	4.738
	4.656
	4.413
	4.17
	3.924
	3.39
	3.261
	3.065
	3.033
	3.016
	2.591
	2.569
	2.56
	2.527
	2.424
	2.424
	2.319
	2.209
	2.187
	2.161
	2.091
	2.076
	1.94
	1.924
	1.897
	1.87
	1.772
	1.739
	1.73
	1.703
	1.696
	1.654
	1.643
	1.567
	1.562
	1.562
	1.562
	1.509
	1.444
	1.417
	1.406
	1.395
	1.395
	1.395
	1.379
	1.353
	1.346
	1.326
	1.304
	1.266
	1.261
	1.158
	1.147
	1.132
	1.132
	1.098
	1.056
	1.002
	1.002
	0.975
	0.975
	0.964
	0.926
	0.922
	0.906
	0.873
	0.824
	0.824
	0.824
	0.824
	0.819
	0.808
	0.781
	0.781
	0.743
	0.739
	0.728
	0.705
	0.701
	0.69
	0.679
	0.663
	0.652
	0.625
	0.587
	0.571
	0.56
	0.522
	0.522
	0.48
	0.48
	0.458
	0.415
	0.415
	0.404
	0.377
	0.312
	0.221
	0.221
	0.156
	0.35
	0.129
	0.065
	0.092
	0.156
	0.312
	1.25
	4.017
	0.194
	0.194
	0.156
	1.094
	5.237
	4.81
	3.62
	3.265
	1.551
	0.679
	8.221
	2.5
	1.681
	1.547
	1.542
	1.536
	1.52
	0.781
	0.712
	0.598
	0.587
	0.587
	0.156
	0.129
	0.129
	0.431
	0.275
	2.14
	0.065
	2.591
	0.926
	1.487
	1.681
	0.065
	0.092
	3.239
	2.85
	1.634
	1.611
	1.304
	0.69
	0.065
	0.377
	4.736
	2.145
	1.406
	1.029
	0.922
	0.679
	4.096
	1.616
	1.109
	0.065
	0.926
	1.33
	1.121
	0.754
	0.652
	0.48
	1.783
	4.745
	0.065

## Sheet: Fig. S3B
Pges-1::sqst-1::mCh::gfp
object length (µm)					Table Analyzed	S4B_WT_sqst_branch length_day 1_fed/starv
adult (day 2)
fed	starved				Column B	starved
0.83	5.134				vs.	vs.
0.092	3.022				Column A	fed
1.029	2.819
0.065	2.27				Unpaired t test with Welch's correction
0.248	1.978				P value	<0.0001
0.156	1.908				P value summary	****
0.324	1.692				Significantly different (P < 0.05)?	Yes
0.339	1.692				One- or two-tailed P value?	Two-tailed
1.696	1.46				Welch-corrected t, df	t=29.02, df=4123
2.323	1.192
0.522	1.127				How big is the difference?
0.522	1.105				Mean of column A	0.6142
0.065	1.045				Mean of column B	1.528
0.431	1.04				Difference between means (B - A) ± SEM	0.9136 ± 0.03148
1.078	0.819				95% confidence interval	0.8519 to 0.9753
0.065	0.732				R squared (eta squared)	0.1696
0.609	0.625
0.065	0.549				F test to compare variances
1.676	0.156				F, DFn, Dfd	2.464, 3100, 1442
1.109	4.888				P value	<0.0001
0.507	2.442				P value summary	****
0.324	2.246				Significantly different (P < 0.05)?	Yes
0.065	1.81
2.596	1.757				Data analyzed
0.194	1.319				Sample size, column A	1443
1.875	1.013				Sample size, column B	3101
0.937	0.674
0.609	0.545
1.158	0.156
0.48	0.129
0.156	0.625
0.221	0.129
3.094	0.83
0.803	3.124
0.324	2.732
0.259	2.71
0.404	2.015
0.092	1.951
0.194	1.574
0.065	1.433
0.092	1.234
0.092	1.196
0.458	1.185
0.092	1.181
0.065	1.174
0.065	1.024
1.455	1.013
0.183	0.937
0.571	0.808
0.092	0.732
0.56	0.377
0.641	0.275
0.065	0.625
0.221	0.339
1.234	0.312
0.884	0.194
0.841	0.415
1.094	2.431
0.248	1.908
0.35	1.611
0.129	0.312
0.404	0.129
0.248	3.54
0.065	2.748
0.092	2.667
0.129	1.886
0.092	1.768
0.533	1.654
1.632	1.288
0.846	1.185
0.625	1.147
0.609	0.991
0.743	0.964
0.453	0.857
1.525	0.571
0.194	0.221
0.221	0.129
0.156	0.469
0.065	0.701
0.065	0.194
0.156	0.092
0.092	1.121
0.092	0.377
0.431	0.156
0.324	5.372
0.065	3.401
0.129	1.908
0.065	1.893
2.98	1.466
0.065	1.326
0.129	1.132
1.132	1.002
0.065	0.83
0.092	0.571
0.092	0.453
0.092	0.221
0.092	0.092
0.065	0.156
0.092	0.065
0.065	3.384
0.092	1.024
0.065	0.065
0.092	0.194
0.194	0.065
0.194	2.636
0.156	2.527
0.092	2.194
0.705	1.402
0.065	0.754
0.183	0.587
0.156	0.507
0.065	1.083
0.065	0.275
1.315	0.065
0.092	0.129
0.533	0.129
0.415	2
0.183	1.611
0.312	0.873
0.248	0.129
0.275	0.35
0.275	0.065
0.194	0.324
0.183	0.194
0.857	0.507
0.065	0.701
0.129	0.792
0.092	5.803
0.065	5.335
0.065	4.886
0.065	4.621
0.065	4.478
0.129	4.386
0.065	3.975
0.092	3.752
2.469	3.589
0.652	3.567
0.092	3.513
0.065	3.486
0.522	3.482
0.092	3.469
0.065	3.388
0.458	3.345
0.873	3.339
0.065	3.319
1.024	3.169
4.053	3.163
0.065	3.143
0.092	3.141
0.377	3.071
0.065	3.033
0.129	2.915
0.366	2.877
0.766	2.855
0.911	2.828
1.498	2.79
0.065	2.775
0.156	2.759
0.129	2.754
0.803	2.748
0.404	2.721
0.221	2.645
0.194	2.645
0.065	2.603
0.571	2.587
1.6	2.582
2.997	2.56
0.248	2.538
0.587	2.533
0.065	2.522
0.129	2.482
2.053	2.467
0.065	2.44
0.275	2.393
0.156	2.366
0.183	2.337
0.092	2.328
0.065	2.306
1.513	2.295
0.545	2.268
0.092	2.241
0.065	2.21
1.013	2.199
1.917	2.176
0.884	2.112
2.091	2.102
0.248	2.098
0.065	2.096
0.092	2.058
0.065	2.047
0.259	2.02
0.129	2.004
0.065	1.987
1.105	1.982
0.065	1.951
0.065	1.87
0.156	1.864
0.926	1.864
0.065	1.853
0.377	1.826
0.065	1.821
0.183	1.779
0.636	1.772
0.065	1.757
1.283	1.746
0.092	1.692
0.092	1.654
1.746	1.649
0.663	1.616
2.076	1.605
0.911	1.6
1.567	1.6
0.065	1.567
0.717	1.558
0.092	1.558
0.728	1.547
0.679	1.513
0.092	1.509
1.46	1.504
3.138	1.487
0.819	1.476
0.625	1.476
0.377	1.471
0.609	1.471
0.701	1.46
0.092	1.455
0.065	1.444
0.129	1.444
1.73	1.438
1.132	1.433
0.065	1.417
0.065	1.417
0.156	1.417
0.156	1.395
1.272	1.375
0.065	1.326
0.065	1.319
0.129	1.315
0.092	1.299
0.377	1.277
1.261	1.277
0.183	1.272
0.221	1.266
0.065	1.245
0.339	1.223
1.174	1.201
0.092	1.196
0.092	1.196
0.065	1.196
0.092	1.174
0.183	1.17
2.317	1.17
0.663	1.147
0.221	1.132
0.065	1.132
0.129	1.121
0.065	1.116
0.065	1.094
3.033	1.067
2.942	1.067
1.379	1.056
0.458	1.051
1.353	1.051
0.129	1.04
0.092	1.029
0.065	1.029
0.065	1.018
0.129	1.013
0.092	1.013
0.065	0.998
0.275	0.998
1.886	0.991
0.431	0.975
1.638	0.975
0.156	0.964
1.067	0.937
0.092	0.933
0.496	0.9
0.065	0.857
2.812	0.857
0.717	0.83
0.953	0.83
0.194	0.819
0.065	0.803
0.846	0.792
0.35	0.77
0.065	0.754
1.795	0.739
3.685	0.732
0.065	0.728
1.634	0.69
0.339	0.652
0.324	0.625
0.964	0.598
0.092	0.598
0.366	0.56
0.092	0.56
1.525	0.545
0.065	0.545
1.6	0.533
0.065	0.522
0.065	0.507
0.496	0.48
0.065	0.469
2.134	0.469
1.638	0.469
0.065	0.469
0.248	0.458
0.065	0.453
0.766	0.442
0.129	0.415
0.065	0.404
0.339	0.404
0.766	0.388
1.25	0.377
0.092	0.339
0.065	0.312
1.605	0.286
0.065	0.275
0.092	0.259
0.065	0.248
0.065	0.221
0.065	0.221
1.746	0.156
4.111	0.156
0.065	0.129
0.092	0.129
0.092	0.587
1.455	0.156
0.248	0.065
0.065	0.728
0.092	1.605
0.183	1.433
0.129	0.286
0.065	0.065
0.259	0.129
0.183	0.587
0.873	1.304
0.275	0.937
0.065	0.248
0.96	3.73
1.341	2.225
0.065	1.779
0.183	1.757
0.194	1.703
0.065	1.676
0.065	1.433
0.431	1.391
0.324	1.094
0.183	0.986
0.092	0.739
1.989	0.636
1.105	0.625
0.377	0.598
0.183	0.156
0.194	1.002
0.065	0.129
0.156	1.051
1.471	0.469
0.092	0.129
8.667	0.065
2.348	0.129
1.487	0.415
1.315	0.183
1.174	1.562
0.873	0.065
0.065	1.384
0.522	0.065
0.129	0.065
0.156	2.053
0.092	0.9
0.092	0.065
0.415	1.266
0.092	0.286
3.174	0.259
0.156	1.219
0.312	2.323
1.002	2.306
0.065	0.922
4.612	0.324
0.248	0.221
0.431	0.065
0.092	1.04
0.194	0.431
0.701	0.431
2.183	0.129
0.065	0.248
0.092	0.065
0.065	0.065
0.183	8.571
0.065	4.87
0.48	3.917
0.092	3.781
0.065	3.368
1.493	3.212
0.366	3.201
0.248	3.103
0.275	2.446
0.248	2.424
1.52	2.279
0.092	2.268
0.065	1.989
0.065	1.978
0.065	1.804
0.339	1.741
0.092	1.692
0.092	1.433
0.092	1.212
0.129	1.201
0.221	1.109
0.366	1.089
0.442	0.781
0.156	0.781
0.092	0.754
0.065	0.69
0.065	0.663
0.156	0.652
1.578	0.641
0.194	0.636
0.156	0.625
0.183	0.614
0.728	0.609
0.065	0.533
0.129	0.533
0.194	0.496
0.092	0.35
0.092	0.339
0.728	0.571
0.092	0.156
0.065	0.156
1.417	0.259
0.663	0.35
0.129	3.772
0.156	2.161
0.248	1.109
4.651	0.496
2.995	0.442
0.092	0.129
1.299	6.919
1.44	5.627
0.286	5.125
0.533	4.833
0.221	3.821
1.051	3.707
0.259	3.404
0.092	3.292
0.065	3.082
0.092	3.007
0.183	2.672
0.065	2.64
3.185	2.511
0.69	2.457
0.065	2.199
2.134	2.047
0.092	1.886
0.949	1.886
0.275	1.832
0.259	1.777
0.065	1.687
0.183	1.632
0.183	1.536
0.652	1.482
0.065	1.46
0.065	1.357
0.092	1.341
1.659	1.326
0.69	1.245
0.221	1.223
0.092	1.185
0.065	1.158
0.221	1.072
0.194	1.018
0.598	0.911
0.248	0.83
0.092	0.803
0.065	0.743
0.9	0.674
0.065	0.598
1.477	0.388
0.065	0.377
0.625	0.35
0.496	0.35
0.766	0.275
0.792	0.275
2.21	0.221
3.303	0.221
0.065	0.221
0.065	0.587
0.065	0.129
0.781	3.169
0.48	2.571
0.377	2.42
0.065	2.382
0.065	2.279
0.991	1.891
0.248	1.067
0.404	0.129
0.129	1.002
0.092	0.415
0.065	4.145
2.645	2.571
0.248	1.87
0.183	1.817
0.065	0.888
0.065	0.507
1.929	0.156
2.317	1.357
0.156	0.77
1.337	0.324
0.065	2.964
0.065	0.129
0.092	0.065
0.571	7.332
0.065	5.964
0.065	5.511
0.065	4.899
0.286	4.629
0.625	4.261
0.065	4.165
0.194	4.1
0.522	3.815
1.391	3.691
0.388	3.676
0.194	3.665
1.46	3.562
1.234	3.496
0.156	3.437
0.092	3.426
1.299	3.355
0.156	3.029
0.065	2.93
0.065	2.85
1.109	2.808
0.431	2.763
0.663	2.727
1.158	2.688
1.147	2.576
0.652	2.511
0.194	2.457
0.065	2.366
0.092	2.364
0.377	2.317
0.065	2.312
2.176	2.241
0.614	2.15
0.092	2.138
1.703	2.112
0.092	2.063
0.754	2.058
0.065	1.955
0.571	1.897
0.221	1.855
0.156	1.803
0.156	1.708
0.986	1.634
0.065	1.627
0.065	1.6
0.609	1.54
1.676	1.529
0.065	1.525
0.937	1.498
0.835	1.471
0.641	1.449
0.092	1.44
0.065	1.395
0.259	1.363
0.092	1.31
3.19	1.304
1.799	1.304
1.364	1.288
0.194	1.283
2.937	1.255
1.288	1.234
0.156	1.219
0.415	1.174
0.766	1.018
2.888	0.986
2.77	0.96
2.359	0.922
2.14	0.911
1.832	0.857
0.766	0.766
0.56	0.69
0.339	0.674
0.065	0.663
0.092	0.663
0.156	0.652
0.469	0.598
0.884	0.587
0.259	0.56
0.259	0.545
0.129	0.469
0.194	0.453
0.453	0.442
0.065	0.366
1.562	0.324
0.819	0.275
0.156	0.183
0.065	0.065
0.183	0.221
0.674	0.092
1.806	0.065
0.065	0.312
0.587	0.065
0.614	0.442
2.522	3.9
2.688	3.277
0.324	3.098
0.469	2.969
0.156	2.555
0.065	2.192
0.781	2.053
0.69	1.946
0.56	1.902
0.571	1.292
0.824	1.219
1.589	1.127
0.221	1.013
0.065	0.926
0.377	0.766
0.092	0.717
0.092	0.56
0.156	0.183
0.092	0.065
0.065	0.065
0.065	4.29
0.415	3.292
0.065	2.953
1.357	2.386
0.065	2.085
0.129	2.08
0.183	1.498
0.156	1.223
0.339	0.663
2.076	0.156
0.065	0.092
0.156	0.194
0.156	0.129
0.248	0.065
3.341	0.065
0.092	0.442
0.092	1.234
2.598	9.037
3.439	6.015
0.129	4.343
0.092	4.062
0.221	3.933
0.56	3.641
0.183	3.165
0.221	3.105
0.221	3.007
0.183	2.893
0.248	2.571
0.377	2.312
0.065	2.145
0.092	1.875
0.065	1.763
0.431	1.228
0.065	0.48
0.312	0.442
2.775	0.377
0.156	0.312
0.065	5.6
2.015	3.174
0.092	2.27
1.788	1.772
1.67	0.156
0.453	0.156
1.487	0.404
0.129	0.065
0.625	0.194
0.324	0.065
4.283	2.716
2.312	4.743
1.6	2.069
0.522	1.627
1.326	0.092
1.337	2.053
0.092	0.339
0.507	5.698
2.268	5.451
0.129	5.292
2.464	4.607
1.078	3.89
0.846	3.169
0.705	3.007
0.415	2.712
0.404	2.625
0.404	2.516
0.857	2.404
0.092	2.355
0.496	1.714
0.404	1.596
0.496	1.277
0.964	1.132
0.129	1.04
1.143	1.024
0.312	0.975
0.248	0.911
1.192	0.911
0.248	0.868
0.221	0.835
0.248	0.647
0.129	0.312
0.339	4.527
0.156	2.156
0.065	1.832
0.065	0.545
1.105	0.339
0.194	0.129
0.286	0.312
0.183	1.978
0.065	1.089
0.065	3.094
0.129	3.018
0.183	2.689
0.156	1.88
1.158	1.821
0.35	0.312
0.092	0.183
0.183	0.194
0.377	0.065
0.442	0.129
0.377	0.129
0.092	10.325
0.092	5.006
0.129	4.332
0.065	4.158
0.183	2.986
2.511	2.899
0.35	2.493
0.652	2.473
0.339	2.127
0.065	1.971
0.625	1.891
0.092	1.777
0.404	1.616
0.324	1.509
0.065	1.46
1.687	1.428
1.337	1.341
0.129	1.196
0.065	1.143
0.065	1.078
0.9	1.051
1.746	0.937
0.065	0.888
0.065	0.808
0.598	0.808
0.129	0.766
0.717	0.652
2.953	0.652
0.259	0.647
0.808	0.598
0.129	0.48
0.129	0.442
0.065	0.324
0.609	0.286
0.065	0.275
0.065	0.496
0.065	1.982
0.065	0.065
0.156	0.884
0.324	1.029
0.404	0.248
1.687	0.065
0.259	0.377
0.129	0.156
0.366	0.614
0.065	1.277
1.051	2.431
1.428	2.377
0.092	0.156
2.323	0.092
0.129	0.129
0.846	1.638
2.446	0.312
1.067	0.065
4.342	0.156
0.911	4.27
0.129	0.674
1.917	0.092
0.545	0.156
0.248	2.263
0.792	1.993
0.743	0.846
0.129	4.747
4.272	1.659
0.194	1.417
0.873	1.013
0.065	0.312
1.223	0.129
1.212	0.065
1.067	2.959
0.679	1.719
0.48	1.611
0.415	1.002
0.857	0.754
0.808	0.156
0.797	0.065
0.404	1.886
0.156	0.587
2.431	0.129
0.286	3.12
0.922	1.913
0.129	3.044
0.183	1.951
0.377	0.949
0.065	3.674
0.065	0.065
0.35	0.129
0.522	1.902
0.964	1.589
2.101	1.525
1.379	0.663
1.379	0.377
0.862	0.286
0.717	0.259
0.609	0.092
0.194	0.129
0.065	1.17
0.092	0.092
0.065	0.156
0.324	0.065
1.078	1.723
0.522	0.728
0.092	0.549
0.129	3.313
2.614	0.312
2.29	0.065
0.911	0.69
0.092	1.692
0.065	0.754
3.301	0.129
0.35	1.94
0.156	0.129
0.092	0.156
0.248	0.156
0.092	4.364
0.156	3.48
1.696	1.944
0.339	1.761
2.145	1.326
3.185	0.895
0.545	0.129
0.065	2.716
0.873	1.87
0.949	0.518
1.132	0.598
0.065	0.129
0.065	2.77
0.431	2.096
0.129	0.986
0.065	0.9
0.873	0.194
0.065	0.808
0.156	3.314
1.6	2.899
0.092	2.625
0.275	1.002
0.129	0.636
1.375	0.522
0.679	7.705
0.507	6.277
1.105	5.218
2.091	4.957
0.442	4.355
0.065	4.299
0.065	4.212
0.183	4.118
0.312	2.98
1.277	2.835
1.121	2.828
0.129	2.593
0.518	2.047
0.324	1.966
2.404	1.951
0.065	1.719
2.37	1.714
0.636	1.66
0.663	1.466
1.681	1.417
0.065	1.368
0.065	1.185
0.56	1.17
0.415	1.132
2.582	1.018
0.065	0.98
0.065	0.964
0.183	0.937
0.092	0.792
0.248	0.739
0.679	0.674
0.129	0.625
0.065	0.587
0.065	0.431
0.194	0.35
0.092	0.065
1.056	2.285
0.183	0.286
0.065	0.129
0.092	1.924
0.065	0.598
0.324	0.587
0.065	0.366
0.065	0.549
0.388	0.065
1.04	0.065
0.129	0.781
0.065	0.129
0.092	4.651
0.183	3.54
0.092	3.509
0.065	3.06
0.183	2.835
0.275	2.625
2.505	2.451
0.092	2.42
0.194	2.199
0.286	1.935
0.092	1.574
0.248	1.487
0.065	1.428
2.953	1.326
0.156	1.132
3.044	0.964
0.065	0.819
0.404	0.571
0.377	0.404
0.065	0.221
0.248	0.092
0.808	0.092
0.065	5.723
0.701	0.458
0.221	0.129
0.275	0.065
0.092	2.797
0.312	0.48
0.065	0.065
0.129	1.444
1.116	0.065
1.574	1.379
2.355	1.223
0.194	0.835
0.129	0.625
2.214	0.312
0.571	2.161
0.156	1.853
1.875	0.092
0.377	0.092
0.156	0.065
0.065	0.065
0.48	0.065
0.194	0.156
0.663	0.194
0.092	1.002
0.156	0.797
0.092	0.545
0.431	0.339
0.092	0.221
0.065	0.835
0.674	4.024
0.092	3.868
0.065	3.179
0.275	3.107
0.065	3.071
0.194	2.663
0.129	2.462
1.261	2.446
0.587	2.413
0.507	2.323
0.092	2.252
0.092	2.23
0.286	2.199
0.156	2.151
1.25	2.027
0.065	2.015
1.062	2.009
1.029	2.004
0.129	1.962
2.603	1.933
0.092	1.821
0.065	1.757
0.156	1.681
0.312	1.67
0.522	1.643
0.065	1.594
0.065	1.578
0.065	1.574
0.065	1.54
0.129	1.531
1.44	1.509
0.194	1.504
0.129	1.476
0.248	1.348
1.25	1.337
0.183	1.277
0.533	1.132
0.183	1.121
0.156	1.083
0.065	1.067
0.129	1.029
0.065	0.998
0.065	0.975
1.719	0.9
1.196	0.884
1.509	0.857
0.507	0.846
0.404	0.766
0.248	0.728
0.092	0.717
0.312	0.663
0.754	0.609
0.183	0.533
1.223	0.507
0.092	0.366
3.627	0.366
0.754	0.248
0.092	0.248
0.469	0.248
0.35	0.065
0.065	0.092
0.129	0.129
3.665	6.316
1.779	5.152
0.522	4.721
0.652	4.498
0.275	4.359
1.676	4.328
0.065	4.306
0.183	4.058
1.04	3.777
0.065	3.627
1.067	3.529
0.781	3.513
0.625	3.292
0.156	3.245
0.609	3.194
0.156	3.169
1.391	3.147
1.132	3.141
0.286	3.131
0.065	3.094
0.35	3.065
0.533	2.98
2.819	2.969
2.42	2.959
1.288	2.888
1.223	2.871
0.792	2.835
0.259	2.806
0.092	2.786
0.065	2.77
0.469	2.759
1.051	2.716
0.571	2.701
0.065	2.663
0.065	2.631
0.259	2.614
0.873	2.614
0.065	2.585
0.065	2.58
1.719	2.533
0.587	2.506
0.156	2.5
0.312	2.377
0.717	2.308
0.065	2.297
0.129	2.235
1.272	2.225
0.194	2.221
0.388	2.187
1.81	2.172
1.471	2.156
0.991	2.15
0.065	2.123
0.065	2.107
0.065	2.085
0.377	2.042
0.868	1.995
0.507	1.993
0.469	1.966
0.092	1.955
3.375	1.951
2.603	1.886
2.02	1.881
0.065	1.864
0.129	1.859
0.469	1.832
0.221	1.81
0.873	1.752
0.183	1.67
0.679	1.66
2.361	1.623
0.652	1.605
0.35	1.605
0.065	1.569
1.391	1.562
0.183	1.551
0.674	1.547
0.69	1.493
1.121	1.482
0.065	1.444
0.69	1.444
0.545	1.444
1.94	1.417
0.453	1.386
0.065	1.357
4.078	1.337
1.207	1.33
0.339	1.315
4.392	1.304
2.145	1.292
1.665	1.261
1.422	1.223
1.304	1.212
0.937	1.207
1.933	1.201
0.065	1.196
4.397	1.196
1.272	1.174
0.819	1.17
0.792	1.158
0.598	1.132
1.761	1.105
0.248	1.089
0.221	1.067
0.404	1.051
2.232	1.04
1.886	1.024
0.674	1.024
0.469	1.002
0.221	0.949
1.212	0.926
0.194	0.915
3.337	0.911
0.781	0.9
1.616	0.846
0.129	0.83
1.562	0.808
0.156	0.803
0.739	0.797
1.832	0.797
0.194	0.797
0.065	0.792
0.221	0.777
1.078	0.754
0.092	0.743
0.065	0.728
0.937	0.717
0.625	0.701
0.065	0.663
0.259	0.641
0.248	0.609
0.663	0.598
0.065	0.582
0.065	0.571
0.129	0.571
1.17	0.56
0.065	0.56
1.87	0.533
0.129	0.533
1.223	0.507
0.922	0.507
0.819	0.507
1.024	0.48
0.792	0.469
0.248	0.458
0.065	0.35
1.509	0.35
0.248	0.339
0.48	0.339
1.261	0.324
0.221	0.259
0.183	0.248
0.156	0.248
0.77	0.221
0.065	0.221
0.065	0.183
0.35	0.156
0.129	1.17
0.156	0.065
0.545	0.065
0.129	0.701
0.065	1.207
0.092	0.065
0.065	0.092
1.239	0.587
0.846	0.156
0.792	3.394
0.221	3.363
0.092	2.904
0.156	1.817
0.911	1.757
0.092	1.692
1.379	1.395
1.25	1.337
1.029	0.857
0.835	0.522
0.453	0.922
0.065	0.96
0.065	0.092
0.092	0.183
0.652	0.571
0.092	1.17
0.129	0.065
0.884	0.808
0.339	0.092
0.065	4.361
0.065	2.839
0.69	0.949
0.728	0.835
0.674	0.496
0.065	0.156
0.065	0.679
0.065	0.065
1.428	1.455
0.156	1.832
0.065	1.886
0.156	1.353
0.183	0.582
0.35	1.768
0.156	0.754
0.065	2.112
0.339	0.522
1.525	1.277
0.937	0.911
0.194	0.587
0.275	0.964
0.183	0.183
1.417	0.194
0.065	0.065
0.065	0.065
1.078	2.716
0.065	5.167
0.819	0.964
0.431	0.705
0.092	2.505
0.065	1.783
0.065	1.261
0.065	0.873
0.092	0.625
0.286	1.299
0.259	2.991
0.194	2.948
0.065	2.634
0.065	1.46
0.156	1.261
3.105	1.192
0.129	1.185
0.824	1.094
0.194	0.911
0.221	0.884
0.129	0.884
0.598	0.873
0.571	0.674
0.312	0.587
1.288	0.339
0.496	0.194
0.339	0.156
1.089	0.129
1.116	0.129
0.701	0.129
1.562	7.312
0.83	5.986
0.431	4.257
0.065	3.993
0.324	3.399
0.065	2.225
0.183	1.81
0.194	1.736
1.132	1.73
0.194	1.723
0.194	1.455
0.339	1.196
0.129	0.83
0.065	0.808
0.507	0.69
0.156	0.469
1.741	0.533
0.415	0.582
0.377	0.522
0.156	0.259
0.065	0.312
1.013	0.156
0.092	0.728
0.507	0.545
0.275	0.221
2.64	0.065
2.544	0.312
1.174	0.9
0.431	5.325
0.221	5.006
0.156	4.817
0.339	3.745
0.496	3.337
0.156	2.77
0.259	2.689
0.377	2.451
0.248	2.366
0.895	2.355
0.065	2.348
1.288	2.123
0.953	2.042
0.129	1.859
0.339	1.741
0.458	1.676
0.065	1.596
3.556	1.578
0.221	0.895
0.221	0.884
0.156	0.766
0.404	0.701
0.092	0.674
0.431	0.065
0.129	0.129
2.285	1.946
0.065	0.065
0.496	0.221
0.442	0.194
0.728	3.212
0.846	0.065
0.065	1.741
0.221	1.973
4.839	0.83
0.156	0.728
0.259	4.096
0.819	1.714
0.065	6.471
1.638	6.341
0.248	4.261
0.065	3.54
0.065	3.502
0.862	3.411
1.094	3.341
0.065	3.065
0.092	2.775
0.092	2.699
0.194	2.593
0.953	2.527
2.953	2.415
1.379	2.346
0.873	2.21
0.129	2.161
0.092	2.047
0.469	2.015
0.129	1.891
0.156	1.855
1.406	1.839
0.129	1.821
1.935	1.821
0.129	1.788
0.873	1.763
0.183	1.757
0.625	1.757
0.248	1.71
0.194	1.562
0.705	1.54
0.092	1.482
0.35	1.471
0.194	1.341
0.453	1.315
0.545	1.25
0.065	1.154
0.183	1.002
0.431	0.824
0.458	0.663
1.466	0.507
0.129	0.48
0.129	0.453
0.35	0.339
0.156	0.312
0.065	0.286
0.964	0.248
4.828	0.221
2.712	0.571
1.654	4.124
0.781	0.156
0.496	0.183
0.129	1.261
0.129	0.183
0.129	0.129
0.194	0.366
0.065	2.812
1.574	2.587
0.156	2.21
0.248	1.973
0.156	1.692
0.065	1.611
4.187	1.04
1.422	0.803
1.098	0.625
0.873	0.183
0.156	0.156
0.092	0.092
0.975	0.275
0.819	0.339
0.065	0.092
0.156	0.366
0.743	1.239
0.092	0.835
0.415	0.728
0.092	0.092
0.065	0.092
0.156	0.092
1.79	7.506
1.525	5.127
1.196	4.993
0.339	4.839
0.092	4.196
0.609	4.136
0.194	3.975
1.741	3.911
0.065	3.433
0.221	3.352
0.065	3.292
0.156	3.205
3.228	3.116
0.065	3.103
1.81	3.022
1.596	2.958
0.092	2.835
0.183	2.83
0.065	2.689
0.156	2.618
0.092	2.576
0.156	2.473
0.129	2.429
0.065	2.31
0.221	2.301
0.092	2.236
0.065	2.23
2.317	2.219
0.404	2.187
0.065	2.167
0.092	2.096
0.065	2.036
0.221	2.031
0.065	2.031
0.194	1.96
0.312	1.944
0.065	1.893
0.092	1.886
	1.864
	1.855
	1.795
	1.783
	1.757
	1.734
	1.73
	1.725
	1.654
	1.643
	1.562
	1.562
	1.449
	1.428
	1.384
	1.379
	1.346
	1.341
	1.337
	1.33
	1.277
	1.228
	1.143
	1.127
	1.094
	1.066
	1.018
	1.007
	0.991
	0.96
	0.895
	0.888
	0.862
	0.835
	0.803
	0.781
	0.754
	0.743
	0.705
	0.701
	0.625
	0.614
	0.587
	0.507
	0.496
	0.442
	0.388
	0.339
	0.312
	0.312
	0.286
	0.286
	0.248
	0.194
	0.194
	0.183
	0.129
	0.129
	0.431
	0.065
	0.092
	0.884
	0.065
	0.69
	0.453
	0.792
	0.065
	2.047
	1.902
	1.848
	1.605
	1.536
	1.444
	1.261
	1.105
	1.105
	0.9
	0.835
	0.636
	0.571
	0.453
	0.183
	0.636
	0.065
	0.129
	0.248
	0.911
	0.518
	0.496
	0.792
	1.659
	0.469
	0.065
	0.194
	1.277
	0.065
	0.636
	0.092
	0.286
	0.388
	0.092
	0.092
	0.092
	0.065
	0.183
	0.312
	6.051
	5.81
	4.56
	4.489
	4.301
	3.935
	3.897
	3.551
	3.393
	2.844
	2.765
	2.614
	2.31
	2.192
	2.176
	1.933
	1.567
	1.542
	1.54
	1.477
	1.477
	1.319
	1.31
	1.283
	1.201
	0.991
	0.754
	0.712
	0.625
	0.221
	6.575
	1.708
	0.625
	1.741
	0.065
	0.129
	3.341
	2.656
	1.692
	1.368
	0.728
	0.065
	1.105
	0.404
	0.065
	0.065
	0.507
	0.156
	2.969
	2.857
	2.08
	1.81
	1.319
	0.35
	1.881
	1.105
	0.781
	0.636
	0.377
	0.129
	1.234
	5.274
	2.408
	2.377
	1.681
	1.578
	1.266
	0.712
	0.312
	0.092
	0.065
	0.312
	0.701
	0.221
	0.156
	0.065
	0.129
	0.937
	4.828
	2.297
	0.312
	5.529
	3.839
	2.959
	2.678
	2.399
	2.065
	1.924
	1.752
	1.708
	1.201
	0.895
	0.888
	0.739
	0.518
	0.507
	0.312
	0.469
	0.339
	0.156
	0.248
	0.092
	2.042
	0.56
	0.065
	0.679
	0.533
	1.902
	1.154
	1.067
	0.754
	0.728
	0.728
	0.431
	2.801
	2.645
	2.473
	1.94
	0.835
	0.377
	0.377
	2.145
	1.266
	0.949
	0.458
	1.288
	0.275
	0.797
	0.183
	0.625
	0.092
	2.64
	2.199
	0.129
	1.136
	0.221
	0.065
	0.065
	0.129
	5.647
	4.033
	2.953
	2.877
	2.435
	2.069
	1.681
	1.341
	1.261
	0.507
	1.174
	0.96
	1.292
	1.611
	0.065
	0.129
	0.949
	3.071
	1.083
	0.275
	0.156
	0.636
	1.417
	0.728
	0.636
	0.339
	0.404
	0.092
	1.681
	0.404
	0.092
	0.065
	4.531
	4.181
	3.583
	2.542
	2.386
	1.978
	1.978
	1.826
	1.757
	1.649
	1.46
	1.417
	1.406
	1.368
	1.192
	0.926
	0.819
	0.766
	0.533
	0.469
	0.442
	2.457
	1.223
	0.129
	0.065
	0.324
	0.194
	0.065
	1.558
	1.261
	1.067
	0.129
	3.756
	2.812
	2.667
	2.127
	1.623
	1.509
	0.77
	0.717
	0.48
	0.404
	3.029
	0.129
	0.469
	0.065
	0.739
	4.301
	7.564
	6.446
	4.602
	3.998
	3.712
	3.701
	3.647
	3.573
	3.319
	3.002
	2.85
	2.506
	2.451
	2.393
	2.382
	2.317
	2.29
	2.252
	2.214
	2.194
	2.176
	2.14
	2.123
	2.089
	2.058
	2
	1.966
	1.859
	1.806
	1.768
	1.708
	1.692
	1.687
	1.547
	1.536
	1.502
	1.493
	1.364
	1.283
	1.261
	1.196
	1.116
	1.029
	0.975
	0.975
	0.933
	0.911
	0.911
	0.857
	0.835
	0.83
	0.803
	0.797
	0.743
	0.728
	0.679
	0.663
	0.614
	0.598
	0.587
	0.518
	0.507
	0.507
	0.48
	0.415
	0.312
	0.286
	0.248
	2.857
	1.207
	1.018
	0.065
	0.092
	4.975
	3.029
	2.85
	2.765
	1.094
	0.83
	0.77
	0.652
	0.377
	0.324
	0.221
	0.065
	1.768
	1.536
	0.937
	0.609
	0.065
	0.404
	0.065
	1.078
	0.065
	2.328
	0.431
	0.388
	0.065
	0.286
	4.203
	1.132
	0.248
	0.065
	2.92
	0.728
	0.652
	2.058
	0.129
	2.629
	2.506
	0.857
	0.324
	2.176
	0.129
	8.125
	5.948
	5.895
	5.408
	5.033
	4.612
	4.109
	4.096
	3.955
	3.888
	3.712
	3.687
	3.685
	3.567
	3.562
	3.518
	3.277
	3.261
	3.254
	3.254
	3.212
	3.205
	3.12
	3.082
	2.969
	2.86
	2.806
	2.759
	2.737
	2.721
	2.721
	2.574
	2.571
	2.37
	2.364
	2.317
	2.297
	2.284
	2.279
	2.236
	2.23
	2.225
	2.161
	2.161
	2.145
	2.138
	2.134
	2.123
	2.107
	2.101
	2.096
	2.085
	2.063
	2.058
	2.047
	2.042
	2.015
	2
	2
	1.989
	1.987
	1.982
	1.982
	1.94
	1.913
	1.908
	1.891
	1.886
	1.875
	1.842
	1.837
	1.817
	1.79
	1.779
	1.761
	1.752
	1.752
	1.741
	1.741
	1.703
	1.681
	1.681
	1.672
	1.659
	1.643
	1.643
	1.638
	1.632
	1.627
	1.605
	1.596
	1.578
	1.574
	1.567
	1.558
	1.551
	1.536
	1.509
	1.509
	1.502
	1.471
	1.466
	1.46
	1.444
	1.433
	1.433
	1.424
	1.395
	1.391
	1.368
	1.346
	1.341
	1.337
	1.321
[truncated: 1,105 more rows]

## Sheet: Fig. S3C
SPIN-1::mCh (endogenous), fed, adult (day 2)
object length (µm)					Number of families	1
Control	daf-15 RNAi	let-363 RNAi			Number of comparisons per family	2
0.6365	2.8595	4.142			Alpha	0.05
0.323	0.7885	3.2965			One-way ANOVA
0.5035	0.8265	0.266			Dunnett's multiple comparisons test	Mean Diff.	95.00% CI of diff.	Below threshold?	Summary	Adjusted P Value	A-?
0.323	2.3845	0.266			Control vs. daf-15 RNAi	-0.6343	-0.8588 to -0.4097	Yes	****	<0.0001	B	daf-15 RNAi
0.19	0.133	1.083			Control vs. let-363 RNAi	-0.7024	-0.9432 to -0.4616	Yes	****	<0.0001	C	let-363 RNAi
0.19	0.6365	0.4465
0.133	5.548	8.0275			Test details	Mean 1	Mean 2	Mean Diff.	SE of diff.	n1	n2	q	DF
0.19	5.2155	5.4625			Control vs. daf-15 RNAi	1.21	1.844	-0.6343	0.1023	435	920	6.199	1979
0.266	5.0065	4.9685			Control vs. let-363 RNAi	1.21	1.912	-0.7024	0.1097	435	627	6.402	1979
0.323	4.978	3.9045
0.133	4.959	3.572
0.9025	4.256	3.496
0.133	4.237	3.3155
0.4465	4.218	3.154
3.4675	4.218	3.04
2.5175	4.0185	2.47
0.6555	4.009	2.1565
0.323	3.952	2.0615
0.9785	3.876	1.482
0.323	3.819	1.216
0.7505	3.5625	0.5605
0.266	3.5055	4.959
0.133	3.496	0.133
0.133	3.477	2.5365
1.273	3.211	0.19
0.266	3.154	0.6935
1.615	2.9735	1.4345
0.6935	2.869	3.3155
0.266	2.831	1.8525
0.4465	2.7645	7.3625
2.679	2.736	18.069
1.0355	2.5175	6.8875
0.4465	2.489	5.13
1.482	2.4035	3.8095
0.266	2.3085	3.097
0.133	2.299	2.6315
0.266	2.204	1.748
0.133	2.1755	1.539
0.399	2.1565	1.805
1.1685	1.938	1.9855
3.7715	1.9095	1.216
2.5175	1.881	0.133
1.596	1.862	0.133
1.3015	1.8525	0.399
1.3015	1.805	0.399
2.033	1.748	0.19
1.52	1.6245	0.8455
0.8265	1.539	0.266
0.7695	1.52	2.4605
0.323	1.482	0.133
0.323	1.425	0.19
2.7835	1.425	0.133
0.3705	1.406	0.133
0.133	1.406	0.6365
1.9095	1.368	0.133
0.323	1.2825	0.5035
0.9785	1.273	0.266
0.399	1.2445	3.1825
0.133	1.178	1.9095
0.133	1.14	1.805
2.5935	1.14	1.634
0.19	1.121	1.463
0.323	1.083	1.3015
0.323	1.083	1.3015
0.399	1.0355	0.9595
0.266	1.0355	7.9325
0.19	0.9595	3.1825
0.19	0.8455	1.14
0.133	0.8265	0.4465
0.133	0.8265	0.323
2.5935	0.7125	3.553
0.133	0.7125	1.6435
3.8475	0.6935	0.7695
0.4465	0.6935	0.7505
1.8525	0.6365	0.9595
0.133	0.6365	0.5035
1.596	0.5605	0.4465
1.52	0.5035	0.399
2.489	0.5035	1.824
0.133	0.5035	0.6555
0.3705	0.4845	2.394
4.009	0.4465	1.729
0.9785	0.3705	0.133
0.6935	0.3705	0.4465
2.945	0.3705	0.133
0.9215	0.3705	0.5035
0.8455	0.3705	2.6505
0.266	0.3705	1.3015
1.4535	0.3705	0.9595
1.273	0.3705	0.5795
1.216	0.3705	0.4465
0.19	0.3705	1.881
3.1825	0.266	0.6365
0.532	0.266	1.33
0.19	0.5035	0.4465
0.399	0.323	0.5795
0.266	0.19	2.0995
0.399	0.133	1.957
0.133	0.8265	1.805
0.5035	0.7125	0.8455
0.133	0.6365	0.133
0.7125	0.532	8.987
0.133	5.206	5.0445
0.133	0.5605	4.7215
0.7695	0.3705	3.325
0.133	0.19	3.154
0.133	0.19	2.9735
0.399	0.133	2.964
0.399	1.6435	2.869
0.266	1.083	2.7835
0.266	1.007	2.679
2.4415	0.5605	2.3845
0.133	0.3705	2.28
0.133	0.4465	2.0615
0.8265	0.3705	1.9855
0.133	0.19	1.9095
0.133	0.3705	1.9095
0.6935	0.266	1.881
1.9	1.387	1.7005
2.4605	0.133	1.691
2.4035	0.9785	1.558
6.688	4.294	1.482
4.3225	3.5055	1.1685
1.615	2.0425	1.1685
0.7695	0.3705	1.1115
0.133	0.133	1.007
0.133	0.5035	1.007
3.4675	0.19	0.9595
1.748	0.266	0.7125
1.5865	4.788	0.6935
1.2445	6.517	0.6365
0.9595	0.133	0.5795
5.947	0.266	0.532
1.482	0.266	0.5035
0.266	0.6365	0.5035
0.874	2.147	0.5035
6.0705	4.2085	0.4465
3.9045	0.133	0.6935
0.133	15.2	4.6645
0.133	10.6495	4.446
1.5675	6.1085	0.323
0.266	4.883	0.266
4.237	4.8545	0.19
0.6365	4.4935	0.3705
0.19	4.275	0.19
9.6425	4.275	0.133
1.881	4.199	0.19
1.273	4.161	0.9025
0.399	4.1135	4.37
3.3915	4.0375	2.831
0.8455	3.952	1.273
0.4465	3.6765	1.083
2.242	3.629	0.532
1.881	3.287	0.19
1.463	3.23	1.083
1.349	3.1825	0.266
1.1115	3.078	0.133
2.1565	3.0685	0.6365
0.931	2.8595	3.04
0.19	2.812	7.144
2.8595	2.736	5.738
5.0065	2.717	4.161
2.1755	2.66	3.9805
0.133	2.66	3.2585
0.8455	2.6505	3.04
0.266	2.622	2.527
0.19	2.413	2.3085
0.266	2.071	2.1185
0.19	2.0425	2.0425
0.133	2.033	1.957
0.133	2.0235	1.7765
1.2445	1.9855	1.33
0.133	1.938	1.3015
0.133	1.8525	1.3015
0.532	1.8335	1.14
3.097	1.805	1.007
1.7005	1.805	0.323
1.5105	1.7575	1.482
1.463	1.7005	0.19
0.6365	1.539	0.323
3.4485	1.4915	0.5795
6.555	1.4345	6.023
2.4415	1.3775	1.14
0.133	1.3205	7.6665
0.4465	1.3015	0.4465
0.133	1.216	1.1115
0.133	1.14	1.1115
0.266	1.1115	1.1875
1.349	1.007	2.2325
1.406	0.9595	0.5035
0.133	0.8455	0.19
0.133	0.8455	2.2515
4.655	0.8265	0.9025
4.674	0.7505	9.6425
3.61	0.7125	4.9875
0.19	0.6935	4.0375
1.5675	0.6935	2.7075
1.8335	0.6555	2.3655
1.9095	0.6365	2.3655
1.197	0.6365	2.185
0.5795	0.6365	2.0425
0.323	0.5795	2.014
0.4465	0.5605	1.0355
0.399	0.399	1.007
0.7885	0.323	0.6365
1.425	1.216	0.5605
0.532	0.6935	0.532
0.3705	0.133	0.266
3.42	1.8525	0.399
0.133	0.133	1.7005
0.5795	0.4465	1.691
0.399	0.5795	0.874
0.266	0.5795	1.8335
0.133	0.7125	0.7125
0.133	6.2225	0.5795
0.133	5.833	0.133
1.349	3.0685	0.6555
0.133	2.413	4.123
0.19	2.1945	0.133
0.323	1.9855	0.6365
0.133	1.007	0.133
1.482	0.19	0.323
1.596	1.6435	6.3175
2.261	0.323	6.4885
0.133	0.399	2.736
3.3155	3.8665	2.0235
0.19	1.349	1.9095
0.19	0.532	0.7885
0.266	1.7005	7.0585
0.266	0.133	4.6455
0.133	0.399	3.3155
0.133	0.532	3.078
1.691	7.9895	2.47
3.4485	6.7735	2.3085
1.539	6.2795	2.0235
0.6935	3.9045	1.9095
1.406	3.553	1.8905
1.957	3.192	1.7765
0.19	2.888	1.615
1.197	2.8405	1.539
2.755	2.7075	1.463
0.8455	2.679	1.121
0.19	2.546	0.9595
1.5105	2.527	0.7885
0.133	2.413	0.266
1.216	2.337	0.133
0.133	2.3085	1.349
0.399	2.071	0.7125
0.266	2.0425	2.5745
0.133	2.0235	5.0065
0.133	1.9855	1.9855
0.133	1.9855	1.9665
1.9095	1.9665	1.805
1.216	1.824	1.596
0.532	1.729	1.5675
0.323	1.596	1.482
0.266	1.539	1.425
6.517	1.4915	1.064
2.413	1.463	0.8265
0.19	1.4345	0.133
2.489	1.387	4.56
1.7575	1.349	2.204
1.14	1.33	0.323
0.4465	1.3205	0.133
0.323	1.216	5.3105
0.266	1.197	4.3795
2.0425	1.0355	4.1895
1.083	1.007	3.211
2.0995	0.9025	1.083
0.133	0.874	0.9025
0.133	0.8265	0.4465
0.133	0.7505	2.869
0.9595	0.7125	3.3915
0.133	0.7125	6.3935
0.133	0.6555	4.693
0.133	0.5605	3.9045
0.133	0.532	2.5365
1.691	0.532	2.1945
0.19	0.5035	1.9665
1.216	0.399	0.6365
0.4465	0.399	4.0755
2.584	0.266	2.812
0.266	0.266	2.2515
0.3705	3.3725	2.0235
2.3655	2.7075	1.539
1.9095	2.3085	0.133
0.874	1.9095	0.133
0.133	1.539	8.8825
0.133	1.273	4.7405
0.19	1.254	3.7715
1.406	1.216	3.135
0.133	1.121	2.66
0.5035	1.1115	2.3845
0.133	1.0545	2.28
1.425	0.5795	2.2325
0.266	9.158	1.938
5.1775	6.498	1.558
1.083	3.5625	1.482
0.399	3.4675	1.349
0.3705	2.945	1.1875
0.532	2.679	0.6365
0.19	1.3015	0.6365
0.133	1.273	0.399
3.325	1.216	0.266
3.4485	1.197	4.3795
0.266	1.083	0.3705
1.52	1.083	0.5795
1.748	0.5605	0.5605
1.539	0.133	4.294
2.6505	0.133	3.857
0.9215	0.133	0.6935
0.5035	0.133	0.3705
0.133	3.4295	0.323
0.266	1.254	0.19
0.7125	1.1685	1.33
0.323	0.133	0.133
1.425	0.133	8.0655
0.133	0.133	4.693
3.553	0.133	3.135
2.717	0.133	1.9665
2.337	0.3705	1.539
1.8525	0.323	5.491
1.121	4.427	2.2515
0.3705	3.876	1.6435
0.19	0.8265	1.539
0.5035	0.266	0.8265
0.133	0.19	0.133
0.266	1.216	0.266
4.636	1.539	2.1755
3.021	0.7695	2.0425
1.7765	0.7505	1.9855
1.0355	2.1945	1.6435
0.7505	1.254	1.1115
0.133	1.7765	0.19
2.964	0.7695	0.133
2.7265	1.216	0.323
0.3705	0.9025	0.266
0.133	0.5795	0.266
0.532	0.19	4.5125
1.273	0.9215	4.4555
2.1185	0.133	3.61
0.266	0.133	3.477
0.532	0.133	3.2395
3.6575	0.133	2.8975
1.805	0.133	2.5935
1.7005	6.0135	2.47
0.399	4.294	2.3845
0.8455	4.199	2.3085
0.19	3.629	2.28
0.399	3.6005	2.1755
0.7125	3.5625	1.6435
11.5235	3.5625	6.7735
0.5795	3.4295	5.9945
0.133	3.173	4.655
1.9095	3.135	3.021
0.323	3.1065	2.888
0.5035	3.0875	2.1565
0.4465	3.0495	1.9855
3.4675	2.945	1.672
1.7195	2.793	1.4345
1.52	2.546	1.3015
1.8525	2.3845	1.3015
0.6935	2.3845	1.0355
0.5795	2.3655	0.7695
0.133	2.3085	0.6555
1.083	2.2515	3.5245
0.5795	2.2515	0.133
1.349	2.1755	0.3705
0.7695	2.166	1.406
4.446	2.1185	0.133
4.1135	2.0995	9.0535
1.539	2.0615	5.187
0.931	1.938	3.895
0.323	1.9095	3.4295
0.133	1.805	2.9165
0.133	1.463	2.8405
4.6455	1.406	2.8405
0.9595	1.349	2.8025
0.5605	1.349	2.47
0.874	1.254	2.4605
0.6935	1.2445	2.4605
4.085	1.216	2.3655
0.399	0.9785	2.337
3.4485	0.931	2.3085
0.8455	0.9025	1.9855
0.133	0.8455	1.9855
2.0995	0.8265	1.9665
0.133	0.7695	1.9665
0.5795	0.7695	1.938
0.931	0.6935	1.881
0.5795	0.6365	1.862
0.19	0.5605	1.7765
0.7505	0.532	1.729
3.686	0.5035	1.6435
2.28	0.4465	1.425
3.7145	0.4465	1.33
3.002	0.3705	1.273
1.6435	0.266	1.1685
0.5035	0.266	1.14
0.399	1.273	1.1115
0.133	0.6935	0.8455
0.3705	0.323	0.8265
0.133	0.133	0.8265
0.133	1.406	0.7505
3.629	1.0355	0.6935
3.6005	0.4465	0.6365
3.572	0.133	0.266
3.5625	0.266	0.133
3.249	0.6555	0.532
2.4035	1.349	0.133
0.399	0.133	0.133
0.133	0.8455	1.425
0.133	0.133	0.133
3.0495	0.133	0.5795
0.9025	0.266	0.323
0.7125	0.133	3.6575
0.133	0.133	3.3915
0.133	0.266	3.2965
2.2325	0.133	3.287
0.19	1.216	0.5795
5.32	1.1685	2.926
2.413	0.9785	2.755
1.691	0.7695	1.7005
0.6365	4.218	1.596
0.266	2.3085	1.463
2.622	1.14	0.266
0.5795	0.7125	5.9565
0.323	0.6555	2.9735
1.197	0.7695	0.5035
1.596	10.8775	0.323
1.805	4.4935	0.19
0.323	2.147	0.133
1.121	0.931	0.19
0.3705	0.3705	5.3865
0.399	6.0515	4.9305
	2.8405	2.755
	1.748	2.0615
	1.615	2.0425
	1.482	1.4345
	1.216	0.8455
	6.099	0.7695
	2.0995	0.7695
	1.406	0.5035
	1.0355	0.323
	0.323	2.1755
	0.19	3.04
	0.323	1.805
	0.266	0.266
	0.133	0.19
	2.2325	0.9595
	1.216	3.534
	1.1115	7.5525
	0.323	4.199
	0.323	3.325
	0.133	3.0115
	0.19	1.7005
	4.1515	1.33
	3.3915	0.9785
	0.323	0.9025
	0.266	0.532
	0.3705	2.66
	2.679	2.622
	1.596	2.3275
	1.463	2.28
	5.092	1.9665
	3.4295	1.6435
	3.1635	1.273
	2.9355	1.254
	2.8785	1.14
	2.7265	0.7125
	2.5175	0.7125
	2.3655	0.6365
	2.033	0.323
	1.8905	0.133
	1.349	0.19
	1.3015	0.9025
	3.686	0.266
	2.8975	0.133
	2.128	0.19
	0.19	1.615
	0.266	1.5675
	3.8475	1.463
	0.7695	0.7125
	0.133	0.7125
	4.8545	0.133
	0.133	0.133
	0.133	0.266
	0.133	9.6615
	0.323	0.323
	0.133	0.266
	3.344	1.7005
	0.133	1.463
	0.133	0.133
	3.6955	12.274
	2.6125	4.028
	1.9855	1.938
	1.9095	1.6435
	1.6435	0.7695
	1.1685	1.9855
	0.8455	0.323
	0.7125	0.133
	5.1205	0.133
	0.9595	1.216
	0.133	1.349
	7.6095	0.532
	4.5315	2.7835
	4.0945	3.002
	3.667	1.938
	3.5055	0.5795
	3.4675	2.3845
	3.002	1.805
	2.9545	1.349
	2.945	1.197
	2.793	0.9595
	2.66	0.323
	2.4605	0.19
	2.3655	0.133
	2.318	0.19
	2.071	1.672
	2.0235	1.273
	1.8335	0.7695
	1.805	1.6435
	1.3015	0.133
	1.254	0.133
	1.216	0.3705
	1.083	0.133
	1.0355	3.9235
	0.874	2.3845
	0.874	0.133
	0.874	0.133
	0.7695	7.182
	0.7695	7.163
	0.6935	5.434
	0.5605	3.477
	0.5035	3.211
	0.4465	0.7695
	0.399	0.5795
	0.399	0.266
	0.266	0.133
	0.323	1.083
	0.133	0.133
	0.323	4.3605
	0.323	1.7765
	0.4465	2.0425
	6.061	0.5035
	3.6955	1.0355
	2.413	0.8455
	1.3015	1.273
	0.399	2.8595
	0.133	1.539
	0.9785	1.406
	0.266	0.8455
	0.3705	4.5125
	3.4485	2.5745
	4.028	1.7765
	0.266	1.7765
	0.9025	0.133
	0.133	0.19
	0.8455	1.8335
	1.52	0.9595
	0.266	1.083
	3.1065	1.349
	1.748	1.007
	1.387	0.133
	0.133	0.6555
	0.133	0.133
	2.5175	0.6555
	2.1755	0.266
	1.463	1.9855
	0.6365	2.8975
	0.133	0.532
	10.1175	5.301
	4.0185	4.3225
	2.7075	2.679
	1.4345	2.337
	1.083	2.28
	0.4465	1.9095
	0.323	1.8335
	0.133	1.4345
	9.2055	0.874
	7.5905	0.266
	4.446	0.133
	2.4415	0.133
	0.133	0.399
	0.133	4.1895
	0.266	3.8
	3.42	3.61
	1.349	3.553
	0.6935	3.496
	0.3705	3.382
	0.133	3.325
	0.266	3.211
	0.133	3.135
	2.489	3.097
	1.7765	2.7265
	4.408	2.622
	4.294	2.5935
	1.9855	2.5555
	1.2445	2.28
	0.133	2.1755
	1.083	2.1185
	0.4465	2.0615
	1.083	1.615
	3.9045	1.52
	3.135	1.482
	1.9855	1.4345
	1.615	1.349
	1.0355	1.14
	0.266	1.0355
	0.133	1.007
	0.323	0.9025
	0.266	0.9025
	0.19	0.6935
	14.0885	0.6365
	9.329	0.5605
	6.498	0.4465
	6.3365	0.4465
	3.3915	0.323
	3.0495	0.4465
	2.4035	0.133
	2.28	3.9235
	2.09	0.19
	1.8335	0.133
	1.615	1.615
	1.5675	1.9095
	1.52	3.9425
	1.4915	0.532
	1.463
	1.387
	1.3015
	1.1115
	0.9595
	0.874
	0.7695
	0.7505
	0.5795
	0.5605
	4.142
	2.717
	1.824
	2.4605
	12.065
	5.89
	4.37
	3.895
	3.42
	2.869
	2.5935
	2.5745
	2.5175
	2.4035
	2.2515
	2.1945
	2.1185
	1.995
	1.729
	1.539
	1.482
	1.083
	1.083
	1.083
	0.931
	0.8455
	0.8265
	0.7695
	0.6555
	0.5795
	0.5035
	0.3705
	0.323
	0.266
	0.266
	4.1895
	2.679
	0.266
	0.323
	0.266
	0.323
	0.8455
	0.133
	0.133
	1.216
	3.287
	0.399
	4.199
	0.133
	0.133
	0.4465
	2.869
	0.133
	3.002
	0.133
	0.19
	5.6525
	3.3535
	0.6935
	1.0355
	0.6365
	5.3295
	0.9025
	1.1115
	0.266
	1.596
	0.6365
	0.399
	1.881
	9.405
	1.482
	0.5795
	7.163
	3.99
	2.0995
	1.8525
	1.824
	0.532
	0.323
	0.133
	2.014
	1.349
	1.558
	0.133
	0.7125
	0.133
	0.9025
	0.133
	0.133
	0.5795
	6.46
	3.439
	4.2655
	3.5815
	3.0495
	1.425
	1.216
	1.083
	0.4465
	0.4465
	0.19
	1.349
	0.9025
	0.266
	0.133
	0.133
	1.9665
	1.729
	0.6935
	0.19
	1.558
	0.7695
	0.3705
	2.755
	0.323
	0.266
	4.9875
	3.477
	2.945
	2.926
	2.7075
	1.9855
	1.8525
	1.824
	1.805
	1.596
	0.9215
	0.8455
	0.7695
	0.6365
	0.5795
	0.266
	1.7765
	0.8265
	0.5035
	0.9215
	0.133
	2.489
	5.301
	2.9925
	2.6505
	0.9785
	0.532
	0.7885
	5.586
	2.793
	1.007
	1.2445
	0.4465
	0.19
	2.6505
	1.083
	0.323
	7.1725
	6.6215
	5.1775
	4.9875
	4.9305
	4.3985
	4.2845
	4.142
	4.104
	3.7905
	3.629
	3.6005
	3.5625
	3.3155
	3.2965
	3.1255
	2.8405
	2.5745
	2.1945
	2.1945
	1.8905
	1.881
	1.767
	1.5675
	1.539
	1.539
	1.539
	1.349
	1.349
	1.349
	1.33
	1.33
	1.3015
	1.273
	1.273
	1.216
	1.1685
	1.1685
	1.14
	0.9785
	0.9785
	0.9595
	0.9025
	0.9025
	0.6935
	0.6935
	0.6555
	0.5795
	0.5605
	0.4465
	0.399
	3.4485
	2.5935
	1.1115
	0.6935
	5.1965
	0.19
	0.133
	0.9595
	1.14
	0.133
	0.133
	0.266
	1.216
	1.748
	0.7505
	0.5035
	3.363
	2.204
	2.0995
	1.8905
	1.672
	0.874
	0.133
	1.273
	0.266
	2.6695
	1.9855
	10.6495
	8.4075
	7.1915
	5.814
	5.7
	4.674
	4.446
	3.553
	3.439
	3.2775
	3.1825
	3.1825
	2.66
	2.546
	2.337
	2.2705
	2.09
	1.957
	1.8905
	1.8335
	1.8335
	1.7765
	1.748
	1.729
	1.7005
	1.5675
	1.539
	1.52
	1.197
	1.14
	0.9785
	0.9595
	0.9025
	0.7695
	0.6935
	0.4465
	2.0995
	0.8265
	0.133
	3.5245
	3.1635
	2.9165
	0.19
	0.133
	1.406
	1.3775
	0.9595
	1.387
	2.4605
	0.19
	0.133
	0.133
