# Supplementary material for: Tubular lysosome induction couples animal starvation to healthy aging
Source: Nat Aging. 2023 Aug 14;3(9):1091–106. doi: 10.1038/s43587-023-00470-6 (PMC10501908; doi:10.1038/s43587-023-00470-6)
Supplement: Source Data Extended Data Fig. 4 — Statistical source data for Extended Data Fig. 4. [file 43587_2023_470_MOESM15_ESM.xlsx]

## Sheet: Fig. S4A
SPIN-1::mCh (endogenous), larval (L1)
object length (µm)						Number of families	1
WT (F)	WT (S)	unc-51 (F)	unc-51 (S)			Number of comparisons per family	6
0.906	6.116	4.538	4.727			Alpha	0.05
0.065	5.33	2.042	4.515			Two-way ANOVA
0.221	4.44	1.902	4.23			Tukey's multiple comparisons test	Mean Diff.	95.00% CI of diff.	Below threshold?	Summary	Adjusted P Value
0.065	4.283	1.17	3.993
0.065	4.167	1.196	3.928			WT (F) vs. WT (S)	-1.091	-1.313 to -0.8695	Yes	****	<0.0001
0.092	4.031	0.377	3.426			WT (F) vs. unc-51 (F)	-1.01	-1.231 to -0.7883	Yes	****	<0.0001
0.388	3.649	0.156	3.415			WT (F) vs. unc-51 (S)	-1.168	-1.390 to -0.9472	Yes	****	<0.0001
0.092	3.567	0.065	3.18			WT (S) vs. unc-51 (F)	0.08176	-0.03991 to 0.2034	No	ns	0.3095
0.248	3.131	0.092	3.087			WT (S) vs. unc-51 (S)	-0.07714	-0.1988 to 0.04452	No	ns	0.3619
0.183	3.109	0.77	2.915			unc-51 (F) vs. unc-51 (S)	-0.1589	-0.2776 to -0.04021	Yes	**	0.0033
0.065	2.958	0.092	2.85
0.065	2.909	4.498	2.85
0.312	2.694	5.576	2.725			Test details	Mean 1	Mean 2	Mean Diff.	SE of diff.	N1	N2	q	DF
0.065	2.527	5.556	2.612
0.065	2.413	5.147	2.397			WT (F) vs. WT (S)	0.2245	1.316	-1.091	0.08629	265	1168	17.89	2677
0.937	2.268	3.728	2.323			WT (F) vs. unc-51 (F)	0.2245	1.234	-1.01	0.08608	265	1247	16.59	2677
0.701	2.23	3.314	2.317			WT (F) vs. unc-51 (S)	0.2245	1.393	-1.168	0.08608	265	1541	19.2	2677
0.663	2.23	2.975	2.274			WT (S) vs. unc-51 (F)	1.316	1.234	0.08176	0.04733	1168	1247	2.443	2677
0.129	2.154	2.603	2.263			WT (S) vs. unc-51 (S)	1.316	1.393	-0.07714	0.04733	1168	1541	2.305	2677
0.496	2.064	1.962	2.246			unc-51 (F) vs. unc-51 (S)	1.234	1.393	-0.1589	0.04617	1247	1541	4.867	2677
0.442	2.02	1.696	2.181
0.065	1.995	1.605	2.167
0.312	1.973	1.558	2.154
0.129	1.971	0.911	2.134
0.065	1.962	0.77	2.127
1.04	1.87	0.732	2.074
0.312	1.844	0.609	2.063
	1.772	0.518	1.993
0.065	1.687	0.312	1.966
0.221	1.676	0.156	1.891
0.56	1.551	0.156	1.868
0.221	1.509	0.156	1.853
0.587	1.364	0.533	1.837
0.183	1.299	0.312	1.821
0.35	1.266	7.011	1.788
0.092	1.227	5.006	1.768
0.092	1.196	4.209	1.708
0.092	1.185	4.031	1.595
0.065	1.045	3.998	1.52
0.701	0.953	3.875	1.449
0.065	0.911	3.482	1.422
0.937	0.9	3.326	1.384
0.259	0.884	3.185	1.353
0.415	0.868	3.029	1.315
0.129	0.846	2.973	1.315
0.194	0.792	2.893	1.288
	0.754	2.828	1.283
0.286	0.739	2.808	1.239
0.442	0.728	2.71	1.234
2.917	0.663	2.645	1.212
0.884	0.663	2.614	1.212
1.147	0.652	2.505	1.196
0.194	0.598	2.442	1.185
0.286	0.507	2.359	1.185
0.065	0.507	2.263	1.158
0.275	0.507	2.259	1.147
0.183	0.496	2.219	1.121
0.442	0.469	2.199	1.105
0.819	0.377	2.145	1.078
0.312	0.377	2.138	1.029
0.469	0.286	2.123	1.018
1.708	0.286	2.096	0.998
1.25	0.221	1.984	0.998
0.496	0.156	1.971	0.937
0.35	0.156	1.935	0.922
0.065	0.156	1.924	0.922
2.015	0.819	1.893	0.911
0.571	0.129	1.864	0.911
0.286	1.855	1.795	0.884
0.092	0.194	1.768	0.873
0.065	0.065	1.681	0.857
0.065	0.388	1.638	0.857
0.065	0.065	1.632	0.819
0.065	0.156	1.616	0.739
0.092	4.511	1.6	0.717
0.156	2.151	1.589	0.69
0.092	0.48	1.562	0.69
0.129	2.948	1.551	0.679
0.259	0.065	1.529	0.663
0.286	4.806	1.428	0.636
	3.854	1.384	0.625
0.388	3.185	1.368	0.614
0.48	2.511	1.364	0.598
0.9	2.145	1.212	0.582
0.431	2.096	1.207	0.545
0.065	2.063	1.201	0.507
1.594	1.982	1.185	0.496
0.065	1.955	1.174	0.496
0.092	1.908	1.136	0.496
0.194	1.795	1.136	0.496
0.065	1.779	1.105	0.496
0.183	1.498	1.094	0.415
2.808	1.466	1.062	0.404
0.092	1.428	1.024	0.404
2.134	1.201	1.013	0.377
1.955	1.17	1.007	0.377
0.35	1.158	0.96	0.366
0.092	1.121	0.96	0.35
0.129	1.121	0.949	0.275
0.415	1.094	0.937	0.221
0.092	1.067	0.926	0.221
0.286	1.013	0.911	0.156
0.701	0.937	0.862	0.092
0.183	0.911	0.862	0.065
0.065	0.873	0.857	0.259
0.065	0.808	0.846	0.065
0.221	0.792	0.792	0.183
0.065	0.766	0.781	1.158
0.911	0.663	0.728	0.092
0.065	0.533	0.728	0.339
	0.518	0.663	0.065
	0.507	0.625	0.065
0.647	0.431	0.587	1.04
0.092	0.248	0.56	0.065
0.092	0.221	0.545	0.065
0.129	0.194	0.522	6.87
0.065	0.259	0.496	5.004
0.092	0.092	0.469	4.478
0.183	0.065	0.453	4.451
0.065	0.065	0.453	4.25
0.275	0.129	0.442	3.616
0.183	0.092	0.404	3.299
0.092	0.194	0.377	3.011
0.065	0.286	0.377	2.893
0.065	0.092	0.366	2.812
0.647	1.219	0.366	2.803
0.194		0.35	2.689
0.129		0.312	2.531
		0.248	2.382
0.065	6.131	0.183	2.192
0.766	4.02	0.221	1.978
0.129	2.861	0.156	1.897
0.518	2.652	0.092	1.868
0.065	2.301	0.183	1.746
0.442	2.259	0.221	1.703
0.221	2.085	0.129	1.536
0.156	1.79	6.029	1.417
0.652	1.79	4.196	1.326
0.065	1.788	3.475	1.277
0.339	1.585	2.629	1.245
0.065	1.513	2.199	1.163
0.862	1.391	1.962	1.158
0.156	1.326	1.913	1.105
0.873	1.234	1.136	1.094
1.147	1.185	0.998	1.018
0.092	1.158	0.857	1.018
0.625	1.158	0.797	1.013
0.065	1.109	0.404	0.986
0.065	1.051	0.183	0.964
1.585	1.045	0.129	0.964
1.487	0.964	0.065	0.819
0.339	0.884	0.286	0.717
0.092	0.862	2.656	0.609
	0.808	1.859	0.598
0.388	0.679	0.69	0.507
0.248	0.442	0.377	0.507
1.364	0.35	1.574	0.35
0.065	0.286	0.728	0.339
0.183	1.223	0.533	0.286
0.56	0.065	0.248	0.275
0.442	0.766	0.259	0.808
0.221	0.065	0.092	0.092
0.873	2.667	0.065	0.156
0.156	0.194	0.065	0.194
0.092	0.652	3.551	0.221
0.065	0.781	3.167	0.065
0.431	0.065	2.511	0.065
0.286	0.065	2.469	0.9
0.092	0.092	2.232	1.266
0.065	3.658	1.482	0.065
0.598	1.223	1.368	0.183
0.377	0.937	1.277	1.471
0.065	0.259	1.163	1.013
0.065	0.221	1.056	0.647
0.442	0.339	0.998	0.339
0.781	5.323	0.83	5.718
0.183	4.828	0.717	3.571
0.339	4.123	0.679	0.092
0.35	3.228	0.35	0.092
0.065	3.216	0.065	0.065
	3.062	2.333	0.259
0.453	2.839	1.341	0.194
0.286	2.792	1.002	0.194
0.366	2.754	0.415	0.065
0.339	2.478	0.065
0.092	2.446	0.156	5.868
2.14	2.408	0.286	4.828
0.129	2.366	0.571	4.754
0.065	2.328	0.507	4.531
0.065	1.982	0.366	4.011
0.156	1.897	0.286	3.975
0.35	1.799	0.065	3.848
0.065	1.783	0.065	3.819
0.221	1.73	1.886	3.781
0.275	1.714	0.065	3.658
1.288	1.712	0.065	3.433
0.092	1.692	0.442	3.33
0.065	1.643		3.27
0.065	1.589	2.587	3.245
0.156	1.487	2.167	3.234
0.507	1.476	1.714	3.232
0.092	1.449	1.536	3.167
0.065	1.433	1.482	3.056
0.275	1.368	1.455	2.942
	1.368	1.094	2.926
0.35	1.357	1.029	2.904
1.772	1.337	1.013	2.873
0.754	1.292	0.964	2.779
0.065	1.261	0.743	2.701
0.065	1.239	0.56	2.699
0.636	1.234	0.549	2.603
0.065	1.228	0.507	2.533
0.065	1.223	0.312	2.44
0.065	1.143	0.286	2.44
0.065	1.105	0.259	2.402
1.513	1.078	1.002	2.399
1.261	1.078	0.949	2.366
1.029	1.04	0.248	2.333
0.221	1.029	0.194	2.321
1.73	0.975	0.065	2.321
0.065	0.96	0.092	2.281
0.701	0.949	0.652	2.268
1.078	0.873	5.022	2.214
0.846	0.862	1.132	2.199
1.018	0.846	0.065	2.118
1.234	0.846	0.156	2.047
0.221	0.739	0.065	1.993
0.587	0.705	5.944	1.982
0.129	0.674	4.574	1.971
0.183	0.663	3.676	1.951
0.065	0.636	2.339	1.94
0.092	0.636	2.145	1.933
0.571	0.609	2.14	1.929
0.248	0.533	1.875	1.886
	0.404	1.04	1.875
0.571	0.366	1.002	1.875
0.221	0.35	0.9	1.87
0.156	0.324	2.29	1.87
0.156	0.312	1.73	1.842
0.496	0.248	0.194	1.772
0.248	0.221	0.092	1.761
0.183	0.156	0.065	1.73
2.199	0.065	0.129	1.654
0.259	0.065	0.065	1.638
0.156	0.092	0.442	1.616
0.065	0.275	0.065	1.6
0.092	1.659	1.185	1.585
0.717	0.339	0.679	1.529
0.221	0.065	0.092	1.525
1.234	0.35	0.065	1.498
0.194	0.248	0.065	1.438
0.065	0.614	0.065	1.428
0.129	1.924	1.783	1.353
0.065	0.065	0.065	1.341
0.065	0.221	0.873	1.319
0.065	0.614	0.065	1.319
0.092	0.35	0.065	1.304
0.129	0.092	0.065	1.266
0.221	0.404	0.065	1.261
0.248	0.937	2.15	1.25
0.248	0.625	0.065	1.228
0.571		3.707	1.196
0.404	1.089	3.335	1.196
0.156	6.002	1.924	1.174
0.129	4.089	1.842	1.158
	2.835	1.509	1.116
	2.333	1.181	1.094
	1.768	0.953	1.094
	1.692	0.248	1.083
	1.6	0.442	1.083
	1.487	0.092	1.062
	1.433	1.859	1.062
	1.406	0.065	1.04
	1.406	0.324	1.033
	1.368	0.065	1.029
	1.348	0.092	1.024
	1.33	1.589	1.018
	1.056	1.665	0.998
	1.029	0.496	0.991
	0.926	0.092	0.98
	0.912	0.183	0.937
	0.873	0.065	0.922
	0.873	0.065	0.911
	0.835		0.9
	0.835	4.435	0.895
	0.835	3.889	0.895
	0.824	3.841	0.884
	0.824	2.576	0.873
	0.808	2.301	0.873
	0.781	2.042	0.857
	0.781	1.955	0.846
	0.743	1.929	0.846
	0.728	1.734	0.846
	0.701	1.105	0.835
	0.625	1.094	0.824
	0.599	1.018	0.808
	0.587	0.986	0.797
	0.587	0.926	0.797
	0.533	0.857	0.792
	0.507	0.781	0.781
	0.496	0.739	0.781
	0.469	0.732	0.777
	0.431	0.717	0.77
	0.431	0.549	0.743
	0.404	0.545	0.728
	0.392	0.518	0.728
	0.392	0.507	0.717
	0.366	0.404	0.701
	0.366	0.183	0.641
	0.366	1.752	0.625
	0.366	6.127	0.614
	0.363	5.371	0.576
	0.35	5.346	0.571
	0.339	4.134	0.571
	0.312	3.632	0.545
	0.312	3.556	0.533
	0.312	3.301	0.533
	0.312	3.185	0.533
	0.286	3.029	0.522
	0.286	2.926	0.507
	0.275	2.71	0.507
	0.248	2.645	0.507
	0.248	2.558	0.48
	0.221	2.473	0.469
	0.194	2.366	0.469
	0.183	2.359	0.458
	0.183	2.328	0.442
	0.183	2.317	0.404
	0.156	2.301	0.377
	0.156	2.29	0.377
	0.453	2.21	0.377
	0.065	2.199	0.35
	1.207	2.176	0.35
	0.819	2.161	0.339
	0.797	2.138	0.312
	0.77	2.058	0.286
	0.728	2.042	0.156
	0.507	2.015	0.065
	0.442	1.971	1.185
	0.286	1.924	1.379
	0.194	1.853	1.223
	0.156	1.837	1.201
	1.525	1.837	0.545
	1.013	1.746	0.065
	0.614	1.734	1.761
	0.496	1.708	0.862
	0.286	1.708	0.129
	0.991	1.632	0.949
	0.895	1.621	1.223
	1.562	1.618	1.094
	0.625	1.531	1.002
	1.783	1.52	0.743
	1.315	1.498	0.221
	1.25	1.433	0.194
	0.743	1.428	1.746
	0.717	1.406	0.065
	0.667	1.391	0.092
	0.458	1.391	1.239
	0.377	1.379	1.33
	0.183	1.379	0.286
	0.092	1.379	0.469
	2.531	1.375	0.949
	1.547	1.33	1.902
	1.406	1.315	0.717
	1.147	1.292	0.156
	0.835	1.266	0.415
	0.824	1.261	0.571
	0.716	1.165	0.522
	0.69	1.147	0.129
	0.663	1.143	0.129
	0.533	1.132	1.562
	0.457	1.067	0.065
	0.377	1.056	0.442
	0.35	1.045	0.248
	0.324	1.045	3.518
	0.248	1.04	1.531
	0.183	1.029	0.065
	0.092	1.029	0.194
	0.388	0.986	2.484
	0.496	0.96	0.415
	0.312	0.926	0.248
	2.359	0.9	0.065
	1.799	0.895	0.221
	1.44	0.888
	0.728	0.857	1.132
	0.701	0.83	1.406
	0.587	0.819	0.986
	0.312	0.808	0.625
	0.312	0.803	0.092
	0.183	0.77	0.129
	0.129	0.77	2.112
	0.312	0.766	5.625
	0.092	0.743	2.812
	0.221	0.728	2.236
	1.783	0.69	1.741
		0.69	1.66
	2.297	0.636	1.654
	2.199	0.625	1.477
	2.096	0.625	1.364
	2.036	0.614	1.353
	1.989	0.609	1.353
	1.837	0.598	1.228
	1.605	0.587	1.212
	1.391	0.545	1.207
	1.341	0.533	1.207
	1.33	0.533	1.185
	1.25	0.507	1.083
	1.207	0.496	1.083
	1.109	0.458	1.04
	0.998	0.431	0.937
	0.949	0.415	0.857
	0.949	0.388	0.259
	0.9	0.377	0.183
	0.857	0.377	1.973
	0.835	0.35	0.458
	0.808	0.324	0.156
	0.732	0.312	0.065
	0.728	0.312	2.183
	0.679	0.221	1.848
	0.587	0.156	0.83
	0.549	0.156	2.667
	0.533	0.129	0.663
	0.533	4.377	0.183
	0.48	1.6	0.458
	0.431	0.609	2.236
	0.388	0.129	0.129
	0.339	0.156	1.067
	0.221	0.469	1.444
	0.065	1.078	0.286
	0.092	0.065	2.274
	0.065	0.248	0.415
	0.156	0.312	0.194
	0.522	0.129	0.156
	0.065	0.065	0.442
	0.663	0.221	2.009
	0.652	0.129	1.946
	0.48	0.221	1.17
	2.844	0.183	0.312
	0.35	0.092	1.433
	0.324	0.065	0.312
	0.065	0.986	0.194
	0.065	0.598	6.768
	0.065	0.388	3.406
	0.065	0.065	3.337
	3.216	0.156	2.446
	2.042	0.065	2.263
	1.449	2.489	1.987
	1.341	0.986	1.962
	1.277	0.221	1.917
	1.181	0.065	1.54
	0.754	0.092	1.525
	0.507	0.092	0.964
	0.183	0.065	0.674
	0.065	0.194	0.533
	0.065	0.065	0.404
	0.625	0.312	0.248
	3.926	3.239	0.129
	3.712	0.065	2.408
	3.616	0.156	1.406
	3.583		1.391
	2.301	0.259	1.255
	1.929	0.194	3.843
	1.844	0.065	0.065
	1.719	0.571	0.663
	1.66	0.092	0.129
	1.6	0.092	1.719
	1.562	0.221	1.121
	1.504	0.404	0.884
	1.482	0.065	0.129
	1.444	0.183	0.065
	1.422	0.324	0.065
	1.395	0.77	1.147
	1.326	3.629	0.873
	1.163	0.129	3.83
	1.013	0.458	0.129
	0.991	4.292
	0.986	0.625	9.667
	0.937	0.065	4.52
	0.911	0.156	1.283
	0.625	0.156	1.143
	0.598	0.065	0.975
	0.587	0.065	0.458
	0.404	3.265	0.065
	0.312	2.969	3.779
	0.286	1.368	0.221
	1.056		0.339
	0.259	0.259	0.065
	3.216	1.536	0.625
	0.339	0.286	0.598
	1.024	0.065	0.065
	3.826	1.072	4.957
	1.891	0.312	4.272
	1.73	1.185	1.525
	1.406	1.116	1.379
	1.261	0.717	0.636
	0.377	1.337	0.065
	0.129	0.092	0.065
	0.065	0.808	3.174
	0.065	0.533	2.701
		0.366	2.544
	1.364	0.679	2.431
	0.754	0.35	2.221
	0.609	0.911	1.859
	3.766	0.092	1.757
	3.645	1.768	1.536
	2.839	0.9	1.341
	2.62	0.156	1.174
	2.576	0.065	0.705
	2.555	2.893	0.679
	2.451	2.759	0.404
	2.435	2.576	0.35
	2.393	2.236	0.259
	2.308	1.859	8.638
	2.263	1.821	1.741
	2.241	1.794	0.092
	2.225	1.665	0.324
	2.085	1.665	0.663
	1.908	1.6	3.486
	1.81	1.562	2.382
	1.79	1.428	2.225
	1.79	1.379	1.848
	1.719	1.196	1.73
	1.607	1.116	1.73
	1.6	1.105	1.643
	1.569	1.083	1.136
	1.449	1.018	1.132
	1.395	0.926	0.884
	1.353	0.9	0.739
	1.292	0.888	0.248
	1.25	0.83	0.183
	1.239	0.808	0.156
	1.239	0.808	0.194
	1.212	0.754	0.194
	1.207	0.728	1.379
	1.147	0.705	0.065
	1.132	0.614	0.286
	1.127	0.614	0.442
	1.094	0.453	5.696
	1.083	0.377	4.274
	1.051	0.339	3.714
	1.029	0.324	3.458
	1.013	0.194	3.007
	0.991	0.156	2.85
	0.986	0.129	2.77
	0.937	0.754	2.5
	0.9	4.33	2.355
	0.868	3.669	2.274
	0.846	3.594	2.027
	0.77	3.399	1.966
	0.77	3.062	1.875
	0.743	2.846	1.821
	0.743	2.678	1.795
	0.717	2.473	1.654
	0.69	2.446	1.596
	0.56	2.328	1.558
	0.549	2.138	1.395
	0.549	2.129	1.384
	0.366	2.058	1.326
	0.183	2.031	1.239
	0.183	1.929	1.024
	0.69	1.821	0.964
	0.065	1.779	0.766
	0.065	1.723	0.663
	0.065	1.643	0.533
	0.092	1.562	0.518
	1.04	1.498	0.496
	2.969	1.428	0.35
	0.717	1.428	0.636
	1.158	1.341	1.299
	5.573	1.337	0.065
	0.129	1.315	0.496
	4.58	1.315	0.286
	4.16	1.223	0.194
	3.388	1.196	0.442
	3.346	1.17	1.589
	3.234	1.158	0.221
	3.13	1.029	0.598
	3.127	1.013	0.221
	2.946	0.975	1.272
	2.877	0.975	0.248
	2.835	0.873	1.266
	2.792	0.846	0.549
	2.64	0.835	0.194
	2.558	0.781	0.522
	2.415	0.766	0.129
	2.285	0.754
	2.172	0.728	0.609
	2.107	0.705	0.065
	1.951	0.69	0.065
	1.853	0.598	3.232
	1.73	0.533	2.15
	1.562	0.507	1.288
	1.525	0.507	0.911
	1.509	0.496	0.754
	1.395	0.48	0.248
	1.373	0.469	0.248
	1.368	0.377	0.431
	1.368	0.221	0.339
	1.288	0.221	0.065
	1.266	0.129	6.951
	1.207	1.406	6.078
	1.201	0.743	4.877
	1.185	0.48	4.859
	1.116	0.065	4.268
	1.105	0.129	4.17
	1.002	0.35	4.08
	0.841	0.065	3.922
	0.797	0.377	3.681
	0.739	0.129	3.39
	0.647	2.306	3.368
	0.545	2.263	3.277
	0.533	2.112	3.094
	0.533	1.917	2.852
	0.453	1.734	2.819
	0.415	1.067	2.645
	0.312	0.868	2.451
	0.156	0.862	2.29
	0.065	0.857	2.241
	0.065	0.636	2.241
	0.092	0.625	2.219
	0.129	0.469	2.203
	0.129	0.248	2.08
	0.065	1.105	1.917
	0.065	0.873	1.87
	0.248	0.846	1.806
	0.065	0.129	1.799
	0.092	0.275	1.795
	2.656	2.895	1.719
	1.993	2.721	1.703
	1.752	2.102	1.654
	1.578	1.966	1.649
	1.498	1.908	1.569
	1.319	1.158	1.569
	1.212	0.469	1.562
	1.185	0.453	1.536
	0.991	0.065	1.536
	0.964	0.065	1.487
	0.926	0.156	1.482
	0.926	0.496	1.466
	0.888	1.212	1.422
	0.442	2.15	1.417
	0.286	1.449	1.379
	0.286	1.132	1.348
	0.129	0.964	1.341
	3.486	0.647	1.337
	1.272	0.404	1.319
	0.404	0.221	1.299
	0.275		1.239
	0.065	2.625	1.212
	0.388	2.607	1.19
	0.065	2.462	1.185
	0.129	2.112	1.121
		2.036	1.094
	1.623	1.723	1.083
	0.065	1.719	1.056
	0.625	1.687	1.051
	0.83	1.611	1.045
	0.065	1.589	1.04
	1.746	1.52	1.04
	0.937	1.482	1.018
	0.83	1.417	1.018
	0.808	1.315	1.013
	0.743	1.288	1.007
	0.663	1.261	0.991
	0.641	1.219	0.975
	0.625	1.158	0.949
	0.625	1.105	0.949
	0.431	1.067	0.933
	0.35	1.045	0.911
	6.426	1.013	0.9
	4.54	0.921	0.899
	4.424	0.862	0.895
	4.026	0.846	0.884
	3.804	0.83	0.868
	3.584	0.797	0.835
	3.509	0.792	0.835
	3.453	0.743	0.819
	3.08	0.614	0.792
	2.964	0.609	0.781
	2.895	0.571	0.781
	2.763	0.545	0.781
	2.754	0.533	0.77
	2.603	0.533	0.754
	2.493	0.404	0.743
	2.467	0.339	0.728
	2.27	0.312	0.717
	2.176	2.431	0.69
	2.047	0.248	0.674
	2.047	0.129	0.652
	1.962	2.165	0.636
	1.917	0.065	0.625
	1.681	3.283	0.598
	1.654	0.873	0.587
	1.632	0.743	0.571
	1.611	0.705	0.571
	1.529	0.598	0.571
	1.493	0.339	0.56
	1.391	0.065	0.533
	1.375	0.781	0.518
	1.319	1.056	0.507
	1.319	0.248	0.507
	1.299	1.649	0.496
	1.288	1.185	0.469
	1.266	0.221	0.469
	1.105	7.674	0.469
	1.072	4.243	0.458
	0.835	2.754	0.442
	0.83	2.505	0.442
	0.803	2.145	0.415
	0.754	1.638	0.404
	0.663	1.428	0.404
	0.636	1.174	0.377
	0.609	0.35	0.377
	0.571	0.183	0.377
	0.545	1.341	0.312
	0.533	1.212	0.275
	0.469	0.652	0.248
	0.286	3.498	0.183
	0.221	2.877	0.183
	0.259	1.391	0.156
	0.377	1.132	0.065
	0.156	0.83	0.679
	2.759	0.701	0.781
	0.442	0.674	0.194
	0.609	0.156	0.092
	0.065	0.312	0.065
	0.092	0.156	0.259
	0.846	0.065	0.092
	0.792	0.065	0.221
	0.743	1.638	2.759
	2.134	1.348	2.203
	0.065	0.766	1.989
	0.453	4.473	1.795
	1.315	2.953	1.703
	0.092	2.442	1.013
	1.449	2.348	1.002
	0.884	2.178	0.819
	0.377	2.176	0.339
	0.194	2.08	0.286
	0.312	1.951	0.156
	1.978	1.746	0.129
	0.183	1.708	4.111
	0.324	1.696	0.469
	0.065	1.54	0.065
		1.379	0.545
	0.194	1.379	2.355
	1.326	1.379	0.129
	0.129	1.277	1.094
	4.205	1.196	0.092
	3.669	1.143	0.092
	3.422	1.143	1.31
	2.02	1.089	0.065
	5.507	1.002	0.83
	4.225	1.002	0.324
	3.766	0.991	0.324
	3.584	0.846
	3.498	0.819	0.259
	3.422	0.792	8.138
	2.948	0.766	5.022
	2.942	0.743	4.348
	2.904	0.522	4.241
	2.808	0.507	4.08
	2.725	0.366	3.54
	2.683	0.334	3.444
	2.593	0.312	3.06
	2.348	0.312	2.931
	2.161	0.156	2.904
	2.102	0.065	2.828
	1.828	0.312	2.453
	1.821	0.129	2.404
	1.788	0.092	2.377
	1.719	1.002	2.23
	1.616	0.35	2.15
	1.6	0.377	2.08
	1.395	0.312	2.036
	1.391	0.065	1.886
	1.31	0.518	1.864
	1.234	6.414	1.832
	1.116	2.424	1.757
	1.109	2.009	1.734
	1.094	1.558	1.725
	0.949	1.045	1.681
	0.911	0.652	1.672
	0.824	0.598	1.623
	0.732	0.598	1.623
	0.625	0.571	1.525
	0.598	0.507	1.422
	0.56	0.339	1.422
	0.56	1.245	1.341
	0.522		1.319
	0.469	4.263	1.304
	0.377	3.685	1.266
	0.35	2.639	1.17
	0.221	2.603	1.105
	0.183	2.127	1.083
	0.129	2.042	1.078
	1.962	1.913	1.072
	0.846	1.746	0.96
	0.679	1.341	0.949
	0.275	1.154	0.937
	0.065	1.132	0.937
	0.065	1.127	0.915
	2.705	1.105	0.915
	0.415	1.083	0.911
	0.701	0.895	0.911
	0.065	0.884	0.9
	0.69	0.781	0.862
	0.065	0.766	0.803
	0.183	0.754	0.797
	0.286	0.404	0.797
	0.884	0.911	0.781
	0.442	1.299	0.728
	0.35	0.156	0.69
	0.129	4.931	0.587
	0.092	4.654	0.571
	0.065	4.165	0.545
	0.092	3.906	0.533
		3.799	0.496
	0.065	3.611	0.431
	5.696	3.401	0.324
	5.022	3.352	0.275
	4.926	3.319	0.248
	3.745	3.27	0.248
	3.669	3.125	0.156
	3.482	3.12	0.065
	3.375	3.087	0.77
	2.953	3.044	1.902
	2.888	3.033	0.35
	2.835	2.995	1.277
	2.77	2.991	0.065
	2.689	2.915	0.065
	2.382	2.656	1.024
	2.23	2.569	4.629
	2.203	2.527	4.415
	2.156	2.522	3.955
	2.154	2.426	3.542
	2.143	2.42	2.801
	2.111	2.402	2.792
	1.978	2.382	2.694
	1.94	2.382	2.549
	1.859	2.377	2.382
	1.817	2.359	2.042
	1.746	2.323	1.864
	1.672	2.301	1.853
	1.638	2.23	1.551
	1.585	2.17	1.433
	1.509	2.107	1.292
	1.46	2.107	1.255
	1.455	2.096	1.223
	1.433	2.085	1.105
	1.417	2.08	1.056
	1.413	2.08	0.937
	1.348	2.042	0.873
	1.341	1.993	0.777
	1.315	1.971	0.663
	1.288	1.917	0.549
	1.154	1.902	0.129
	1.121	1.897	0.065
	1.109	1.826	0.625
	1.029	1.821	0.248
	1.013	1.821	1.002
	1.002	1.817	0.065
	0.964	1.81	2.102
	0.964	1.768	1.783
	0.953	1.75	0.808
	0.937	1.746	0.065
	0.873	1.746	1.44
	0.846	1.692	1.181
	0.819	1.681	0.431
	0.732	1.681	0.286
	0.636	1.67	0.469
	0.625	1.654	1.029
	0.625	1.649	0.065
	0.56	1.567	1.444
	0.507	1.551	1.643
	0.496	1.547	1.326
	0.415	1.52	0.911
	0.404	1.444	0.56
	0.404	1.422	0.129
	0.35	1.422	6.285
	0.35	1.422	5.897
	0.312	1.411	3.395
	0.221	1.406	2.839
	0.156	1.406	2.598
	0.092	1.391	2.187
	1.692	1.357	1.886
	0.065	1.33	1.826
	0.065	1.326	1.772
	2.344	1.304	1.752
	0.065	1.304	1.466
	1.272	1.277	1.391
	0.388	1.261	1.341
	0.156	1.239	1.283
	1.299	1.223	1.196
	0.065	1.219	1.158
	0.065	1.212	1.094
	0.092	1.201	1.067
	0.808	1.196	1.051
	1.875	1.185	1.018
	0.69	1.174	0.953
	1.337	1.147	0.922
	0.129	1.147	0.895
	0.895	1.136	0.857
	0.598	1.121	0.766
	0.35	1.121	0.754
	0.156	1.098	0.743
	0.663	1.094	0.728
	1.611	1.078	0.69
	0.366	1.045	0.625
	2.511	0.998	0.286
	0.453	0.991	0.248
	0.156	0.975	0.183
	0.065	0.933	0.129
	4.694	0.926	0.092
	4.455	0.926	1.029
	4.408	0.915	0.339
	4.073	0.9	0.415
	3.846	0.9	0.674
	3.763	0.883	1.844
	3.609	0.873	1.692
	3.433	0.868	1.493
	3.399	0.862	1.212
	3.13	0.862	1.196
	3.092	0.824	0.663
	2.915	0.77	0.582
	2.895	0.743	0.065
	2.868	0.743	0.065
	2.781	0.728	0.312
	2.634	0.69	0.065
	2.453	0.636	0.156
	2.252	0.636	0.248
	2.236	0.636	0.221
	2.091	0.587	0.221
	2.031	0.545	0.065
	1.966	0.545
	1.908	0.545	0.674
	1.852	0.522	0.625
	1.676	0.496	5.507
	1.589	0.496	3.368
	1.589	0.496	2.882
	1.562	0.48	2.861
	1.417	0.469	2.727
	1.346	0.442	2.71
	1.321	0.431	2.333
	1.266	0.431	2.118
	1.25	0.404	2.02
	1.212	0.399	2.02
	1.018	0.377	2.015
	0.888	0.377	2.004
	0.792	0.377	1.966
	0.717	0.366	1.946
	0.701	0.35	1.895
	0.69	0.35	1.853
	0.674	0.324	1.772
	0.663	0.312	1.471
	0.652	0.312	1.471
	0.636	0.275	1.471
	0.549	0.259	1.379
	0.48	0.248	1.283
	0.415	0.183	1.266
	0.377	0.065	1.234
	0.275	0.339	1.223
	0.248	3.558	1.185
	0.248	0.69	1.17
	0.248	0.221	1.116
	0.194	2.565	0.975
	3.982	0.194	0.739
	0.065	0.092	0.663
	0.129	0.971	0.518
	0.69	0.415	0.496
	0.754	0.065	0.442
	0.324	0.781	0.431
	2.031	0.507	0.339
	1.395	1.897	0.312
	0.781	1.844	0.259
	0.065	1.46	0.248
	0.587	0.065	0.221
	1.832	0.986	0.312
	0.065	0.96	0.275
	0.663	0.065	0.248
	0.339	0.259	0.129
	0.065	0.065	0.156
	0.156	0.129	0.156
	0.194	0.754	0.129
	0.129	0.092	4.051
	0.377	0.156	3.605
	0.377	0.129	2.743
	0.975	0.754	1.842
	0.065	0.065	1.73
	0.129	0.781	3.805
	0.975	0.065	3.18
	0.194	0.065	3.022
	0.065	0.065	2.375
		0.065	2.038
	7.489	0.194	1.817
	6.968	0.065	1.536
	5.386	0.065	1.326
	4.127	1.989	0.674
	4.015	0.625	0.652
	3.966	0.507	0.636
	3.864	0.496	0.48
	3.658	0.339	0.431
	3.649	0.259	0.431
	3.357	0.065	0.312
	3.207		0.129
	3.087	0.156	1.638
	3	2.667	0.312
	2.884	8.555	0.286
	2.79	4.821	0.065
	2.531	3.105	0.587
	2.489	2.64	1.132
	2.361	2.565	0.065
	1.886	2.366	0.949
	1.801	1.886	3.906
	1.734	1.868	3.114
	1.654	1.029	3.071
	1.623	0.949	2.995
	1.46	0.937	2.884
	1.25	0.522	2.56
	1.1	0.415	2.263
	1.072	0.35	2.127
	0.835	0.092	2.004
	0.808	1.17	1.893
	0.792	0.701	1.87
	0.469	0.415	1.719
	0.312	0.339	1.569
	0.183	0.312	1.357
	0.156	0.156	1.207
	0.986	0.9	1.132
	2.279	2.835	0.991
	1.024	0.754	0.991
	1.002	4.888	0.949
	0.129	0.221	0.888
	1.703	0.507	0.545
	2.35	0.065	0.507
	1.741	0.248	0.221
	1.428	0.679	2.712
	1.261	0.065	1.632
	0.792	0.83	1.498
	0.065	0.679	1.46
	4.047	5.055	1.181
	3.239	4.73	0.496
	2.942	2.922	0.312
	2.899	1.692	0.975
	2.699	1.665	2.187
	1.696	1.52	0.884
	1.659	1.364	1.116
	1.493	0.862	0.065
	1.455	0.819	0.065
	1.272	0.792	0.065
	1.158	0.792	0.183
	1.094	0.732	0.129
	1.067	0.674	0.183
	1.002	0.56	0.092
	0.792	0.522	0.065
	0.69	0.496	1.649
	0.663	0.469	0.766
	0.56	0.469
	0.221	0.458	0.194
	0.129	0.442	1.509
	0.857	0.286	1.288
	0.065	0.183	1.638
	0.065	0.377	0.275
	0.065	1.562	0.129
	0.48	2.069	0.986
	0.129	0.156	2.333
		0.221	1.966
	6.292	0.819	1.54
	6.254	0.808	1.007
	4.828	0.48	0.846
	4.424	0.339	0.77
	4.381	0.404	0.598
	4.355	0.129	0.533
	3.805	0.092	0.324
	3.685	2.397	3.234
	3.46	0.728	2.83
	3.373	0.507	2.58
	3.319	0.065	2.489
	3.308	4.763	2.453
	3.06	2.533	2.348
	2.995	2.004	2.312
	2.835	1.929	2.031
	2.694	1.837	1.768
	2.629	1.67	1.444
	2.591	1.536	1.353
	2.435	1.357	1.31
	2.295	1.292	1.002
	2.285	1.045	0.705
	2.272	0.743	0.404
	2.257	0.652	0.183
	2.129	0.469	0.065
	2.009	0.404	0.065
	2.004	0.092	0.065
	1.998	0.754	1.395
	1.993	0.259	0.431
	1.989	0.065	0.366
	1.978	1.978	0.065
	1.951	0.522	3.254
	1.917	0.312	3.254
	1.913	0.129	2.576
	1.897		1.52
	1.837	0.533	0.975
	1.779	0.129	0.48
	1.719	0.156	0.442
	1.643	0.431	0.065
	1.589	1.531	0.312
	1.525	0.884	0.065
	1.455	0.663	0.194
	1.406	0.641	7.124
	1.375	0.453	4.323
	1.364	2.565	4.225
	1.223	1.875	4.118
	1.17	1.428	4.004
	1.165	5.493	3.254
	1.094	0.065	2.587
	1.029	0.9	2.424
	1.029	0.636	2.382
	0.975	0.194	2.214
	0.949	0.286	2.156
	0.949	0.183	2.047
	0.841	0.221	1.817
	0.808	2.431	1.795
	0.803	1.406	1.551
	0.766	0.339	1.487
	0.705	0.156	1.299
	0.69	0.065	1.272
	0.652	1.917	1.029
	0.609	0.312	1.029
	0.609	0.183	0.824
	0.587	0.83	0.754
	0.549	0.092	0.69
	0.533	0.949	2.92
	0.522	0.156	2.797
	0.522	0.065	2.64
	0.507	2.361	1.993
	0.496	2.301	1.719
	0.431	2.236	1.632
	0.404	1.46	1.482
	0.377	1.444	1.136
	0.312	1.315	1.029
	0.286	0.949	0.598
	0.286	2.301	0.431
	0.156	2.134	0.286
	0.065	1.58	0.065
	4.698	1.417	1.428
	2.431	1.368	0.194
	2.004	0.48	0.469
	1.638	0.065	1.417
	1.525	0.065	0.065
	0.895	0.507	0.35
	0.598	0.194	0.48
	0.388	0.766	4.123
	0.701	0.377	0.324
	0.625	0.442	0.129
	0.259	0.404	0.092
	0.674	0.312	5.826
	0.092	0.286	5.317
	0.065	0.092	4.391
	0.065	2.62	4.198
	0.781	0.065	4.029
	0.221		4.013
	0.507	0.442	3.939
	0.065	0.065	3.728
	0.156	0.469	3.136
	0.868	0.404	2.727
	0.065	2.694	2.705
	0.156	2.404	2.333
	2.187	1.364	2.225
		0.496	2.199
		0.183	2.167
		0.065	2.138
		1.029	2.08
		0.339	2.069
		4.37	2.004
		2.942	1.935
		1.304	1.902
		0.83	1.875
		0.065	1.864
		0.453	1.741
		0.065	1.71
		1.864	1.708
		3.044	1.681
		0.092	1.654
		0.156	1.589
		0.377	1.574
		0.065	1.574
		0.065	1.569
		0.129	1.525
		2.797	1.487
		0.366	1.466
		0.663	1.46
		1.558	1.413
		0.065	1.379
		2.808	1.341
		0.933	1.337
		0.48	1.299
		2.377	1.228
		1.848	1.196
		1.136	1.174
		1.261	1.169
		1.196	1.136
		0.377	1.121
		0.065	1.121
		0.065	1.109
		0.221	1.04
		0.065	1.002
		0.065	1.002
		0.312	0.986
		0.065	0.964
		2.828	0.96
		1.466	0.949
		0.587	0.926
		2.435	0.888
		0.065	0.846
		5.011	0.846
		1.962	0.781
		1.272	0.781
		0.571	0.636
		0.312	0.609
		0.679	0.571
		2.506	0.507
		2.085	0.48
		1.768	0.415
		1.147	0.415
		1.105	0.35
		0.937	0.339
		0.911	0.324
		0.69	0.221
		0.259	0.926
		0.312	0.496
		5.256	0.065
		0.065	3.848
		0.156	2.56
		2.074	1.105
		1.611	0.754
		1.309	0.092
		1.083	3.567
		0.533	2.156
		0.366	1.326
		0.312	1.25
		0.065	1.239
		1.25	1.024
		0.533	0.48
		1.962	1.79
		0.937	0.221
		0.652	0.065
		0.065	0.221
			0.129
			0.065
			0.065
			0.442
			0.949
			0.717
			0.442
			0.609
			7.718
			5.638
			5.593
			4.902
			4.855
			4.323
			4.234
			4.02
			3.875
			3.772
			3.766
			3.449
			3.35
			3.234
			3.232
			3.094
			3.044
			2.995
			2.743
			2.672
			2.618
			2.618
			2.614
			2.486
			2.34
			2.339
			2.295
			2.29
			2.268
			2.252
			2.172
			2.145
			2.053
			2.009
			1.966
			1.886
			1.886
			1.832
			1.788
			1.763
			1.611
			1.368
			1.364
			1.299
			1.277
			1.255
			1.25
			1.245
			1.223
			1.207
			1.192
			1.158
			1.147
			1.132
			1.094
			1.089
			1.066
			1.056
			1.045
			1.029
			1.029
			1.018
			1.013
			0.964
			0.937
			0.937
			0.926
			0.895
			0.873
			0.83
			0.83
			0.824
			0.781
			0.728
			0.701
			0.694
			0.679
			0.679
			0.663
			0.636
			0.522
			0.507
			0.48
			0.479
			0.453
			0.431
			0.415
			0.404
			0.388
			0.339
			0.312
			0.312
			0.275
			0.248
			0.221
			0.129
			0.507
			0.065
			0.754
			0.286
			0.183
			0.312
			0.065
			0.065
			0.221
			0.065
			0.065
			1.891
			1.051
			0.221
			0.092
			0.221
			0.065
			0.922
			0.065
			0.065
			3.524
			3.071
			2.904
			2.281
			2.065
			2.031
			1.525
			1.444
			1.196
			0.922
			0.792
			0.377
			0.065
			3.141
			1.395
			1.17
			1.024
			0.857
			0.065
			0.937
			0.194
			2.71
			1.844
			1.105
			0.949
			0.674
			0.065
			0.065
			2.953
			2.812
			2.451
			1.611
			1.605
			1.525
			1.346
			1.33
			1.255
			0.324
			0.221
			4.123
			3.696
			3.509
			3.352
			3.136
			2.888
			2.473
			2.44
			2.317
			2.301
			2.091
			1.929
			1.908
			1.87
			1.87
			1.848
			1.708
			1.692
			1.616
			1.607
			1.605
			1.596
			1.585
			1.493
			1.299
			1.234
			1.132
			1.078
			1.051
			0.98
			0.964
			0.964
			0.922
			0.83
			0.819
			0.732
			0.663
			0.663
			0.663
			0.545
			0.533
			0.507
			0.442
			0.442
			0.431
			0.286
			0.156
			1.25
			1.024
			0.248
			0.77
			0.377
			0.129
			1.482
			1.266
			1.223
			1.116
			0.663
			0.065
			0.312
			0.065
			5.669
			4.714
			3
			2.808
			2.285
			2
			1.444
			1.379
			1.304
			1.158
			0.507
			0.248
			0.092
			1.196
			0.404
			1.234
			0.129
			0.507
			5.346
			4.339
			3.352
			1.676
			1.277
			0.975
			0.9
			0.824
			0.571
			0.507
			0.442
			5.261
			3.152
			3.109
			2.861
			2.614
			2.35
			2.127
			1.643
			1.547
			1.406
			1.391
			0.841
			0.819
			0.792
			0.743
			0.469
			0.248
			0.065
			0.609
			0.56
			2.15
			0.129
			0.065
			1.482
			0.98
			0.129
			1.196
			3.46
			0.129
			0.937
			0.857
			0.728
			0.248
			0.221
			1.105
			0.092
			2.129
			0.065
			0.647

## Sheet: Fig. S4B
SPIN-1::mCh (endogenous), adult (day 2)
object length (µm)						Number of families	1
WT (F)	WT (S)	unc-51 (F)	unc-51 (S)			Number of comparisons per family	6
0.065	0.937	7.888	6.85			Alpha	0.05
0.312	6.987	5	6.768			Two-way ANOVA
0.194	6.466	4.681	6.354			Tukey's multiple comparisons test	Mean Diff.	95.00% CI of diff.	Below threshold?	Summary	Adjusted P Value
1.056	5.292	4.569	5.131
0.339	5.172	4.473	4.127			WT (F) vs. WT (S)	-1.176	-1.335 to -1.018	Yes	****	<0.0001
1.875	5.136	4.397	4.111			WT (F) vs. unc-51 (F)	-1.078	-1.235 to -0.9214	Yes	****	<0.0001
0.545	5.055	4.348	3.908			WT (F) vs. unc-51 (S)	-1.187	-1.344 to -1.030	Yes	****	<0.0001
0.846	5.002	4.058	3.879			WT (S) vs. unc-51 (F)	0.09812	-0.003160 to 0.1994	No	ns	0.0616
0.625	4.819	3.841	3.712			WT (S) vs. unc-51 (S)	-0.01099	-0.1122 to 0.09025	No	ns	0.9924
0.533	4.752	3.804	3.632			unc-51 (F) vs. unc-51 (S)	-0.1091	-0.2028 to -0.01539	Yes	*	0.0148
0.35	4.58	3.745	3.551
0.803	4.364	3.498	3.395
0.129	3.971	3.313	3.27			Test details	Mean 1	Mean 2	Mean Diff.	SE of diff.	N1	N2	q	DF
0.092	3.826	3.286	3.232
0.986	3.524	3.165	3.094			WT (F) vs. WT (S)	0.2565	1.433	-1.176	0.06167	478	1437	26.98	3662
0.998	3.453	2.893	3.094			WT (F) vs. unc-51 (F)	0.2565	1.335	-1.078	0.06104	478	1758	24.98	3662
0.571	3.431	2.837	2.935			WT (F) vs. unc-51 (S)	0.2565	1.444	-1.187	0.06104	478	2176	27.51	3662
0.183	3.314	2.824	2.895			WT (S) vs. unc-51 (F)	1.433	1.335	0.09812	0.03941	1437	1758	3.521	3662
0.065	3.145	2.614	2.855			WT (S) vs. unc-51 (S)	1.433	1.444	-0.01099	0.03939	1437	2176	0.3945	3662
0.69	3.098	2.585	2.85			unc-51 (F) vs. unc-51 (S)	1.335	1.444	-0.1091	0.03647	1758	2176	4.231	3662
0.701	3.027	2.527	2.812
0.259	2.931	2.473	2.81
0.129	2.824	2.42	2.761
0.183	2.824	2.399	2.694
0.324	2.786	2.386	2.576
0.065	2.754	2.355	2.571
0.092	2.721	2.348	2.571
0.065	2.71	2.317	2.565
0.092	2.701	2.154	2.56
0.065	2.689	2.091	2.533
0.286	2.672	2.031	2.516
0.065	2.64	2.015	2.506
0.065	2.603	2.009	2.484
0.922	2.571	2.004	2.462
0.48	2.531	1.989	2.424
0.194	2.506	1.952	2.42
0.156	2.462	1.94	2.375
0.065	2.435	1.94	2.366
0.065	2.435	1.924	2.355
0.065	2.386	1.87	2.344
0.808	2.254	1.864	2.279
0.56	2.23	1.806	2.263
0.366	2.21	1.783	2.259
0.507	2.183	1.761	2.176
1.551	2.176	1.75	2.176
1.029	2.156	1.746	2.165
1.013	2.15	1.736	2.134
0.129	2.102	1.719	2.129
0.092	2.069	1.696	2.031
0.092	2.038	1.68	2.031
0.377	2.02	1.676	2.009
0.065	1.984	1.66	1.973
0.259	1.973	1.659	1.951
0.339	1.944	1.621	1.912
0.065	1.929	1.578	1.897
0.092	1.924	1.562	1.859
0.129	1.917	1.547	1.828
0.259	1.875	1.513	1.817
0.194	1.87	1.498	1.81
0.598	1.859	1.46	1.772
0.674	1.844	1.413	1.772
0.286	1.81	1.395	1.761
0.129	1.81	1.368	1.719
0.129	1.779	1.25	1.719
0.625	1.779	1.239	1.696
0.48	1.772	1.234	1.685
1.207	1.73	1.212	1.681
0.065	1.712	1.212	1.681
	1.676	1.207	1.676
0.507	1.623	1.207	1.665
0.065	1.542	1.201	1.634
0.092	1.531	1.185	1.623
0.312	1.449	1.17	1.618
0.663	1.444	1.163	1.605
1.029	1.391	1.158	1.596
0.092	1.379	1.143	1.589
0.275	1.364	1.143	1.562
0.259	1.341	1.143	1.562
0.377	1.288	1.094	1.558
0.587	1.283	1.083	1.547
0.065	1.272	1.062	1.536
1.094	1.234	1.056	1.531
0.312	1.219	1.029	1.493
0.092	1.212	1.024	1.477
0.69	1.207	0.975	1.455
0.705	1.207	0.964	1.455
0.065	1.147	0.926	1.391
0.092	1.136	0.926	1.391
1.341	1.132	0.911	1.357
1.234	1.132	0.9	1.353
0.571	1.127	0.9	1.299
0.275	1.105	0.895	1.292
0.469	1.098	0.819	1.266
0.415	1.067	0.819	1.266
0.092	1.013	0.808	1.25
2.431	0.98	0.69	1.234
0.092	0.975	0.652	1.212
0.571	0.953	0.609	1.207
0.092	0.949	0.545	1.207
0.065	0.949	0.453	1.196
0.092	0.926	0.442	1.196
0.092	0.926	0.431	1.174
0.469	0.911	0.431	1.158
0.35	0.911	0.35	1.132
0.377	0.9	0.339	1.116
0.286	0.895	0.286	1.116
0.092	0.873	0.183	1.105
0.065	0.873	0.156	1.094
0.065	0.862	0.156	1.078
0.065	0.83	0.129	1.045
0.065	0.792	0.129	1.04
0.065	0.781	3.216	1.029
1.52	0.705	0.156	1.024
0.092	0.674	0.324	1.013
0.065	0.587	0.469	0.991
0.092	0.587	0.092	0.991
0.065	0.56	0.9	0.96
0.129	0.549	0.507	0.953
0.571	0.522	3.692	0.937
0.129	0.522	0.221	0.911
0.129	0.496	0.129	0.895
0.819	0.48	0.065	0.873
1.245	0.431	0.129	0.862
0.156	0.431	0.129	0.857
0.377	0.404	0.259	0.846
1.067	0.404	3.12	0.808
0.129	0.377	3.067	0.808
0.156	0.35	2.35	0.797
0.248	0.339	2.031	0.743
0.728	0.324	1.982	0.739
0.065	0.312	1.826	0.739
0.065	0.286	1.611	0.728
0.986	0.286	1.002	0.717
0.129	0.248	0.998	0.69
0.194	0.194	0.803	0.679
0.312	0.156	0.679	0.679
0.065	0.156	0.533	0.587
0.442	0.156	0.431	0.496
0.065	0.065	0.065	0.48
0.194	0.286	0.156	0.48
0.092	0.065	0.065	0.469
2.44	0.404	0.092	0.469
0.701	0.96	0.846	0.469
0.129	0.873	3.761	0.431
0.598	1.105	2.839	0.415
0.065	0.652	2.593	0.388
0.065	0.377	1.703	0.366
0.69	0.065	1.471	0.35
0.092	0.69	0.507	0.312
0.48	0.065	0.156	0.312
0.469	0.259	0.975	0.286
0.156	0.065	1.681	0.286
0.065	0.194	2.145	0.286
0.312	0.092	0.324	0.259
0.507	0.065	0.35	0.259
0.129	0.065	0.065	0.248
0.701	0.625	5.033	0.248
0.248	0.129	4.94	0.248
0.065		3.567	0.221
	6.299	3.207	0.092
0.065	6.146	3.131	0.975
0.895	5.022	3.071	2.877
0.636	4.373	2.969	0.065
0.469	4.355	2.83	0.259
0.194	3.627	2.549	0.065
0.065	3.507	2.389	0.183
0.156	3.415	2.172	5.201
0.221	3.326	2.085	1.616
0.194	3.152	2.015	1.353
0.065	3.078	1.955	1.886
0.129	3.067	1.917	1.121
1.746	2.991	1.908	1.094
0.065	2.975	1.817	0.065
0.663	2.866	1.79
0.092	2.857	1.643	0.442
2.98	2.85	1.616	0.701
0.092	2.759	1.562	0.129
0.065	2.752	1.531	0.48
1.703	2.645	1.529	0.415
0.092	2.634	1.509	0.275
0.183	2.62	1.498	0.092
0.156	2.511	1.341	2.926
0.092	2.489	1.219	1.806
0.092	2.488	1.207	1.746
0.221	2.435	1.158	0.868
0.065	2.388	1.04	0.415
0.194	2.339	0.986	0.092
0.377	2.31	0.926	5.538
1.832	2.295	0.915	4.598
1.562	2.219	0.911	3.676
1.326	2.183	0.884	3.507
1.132	2.134	0.868	3.482
0.873	2.134	0.868	3.341
0.183	2.123	0.857	2.861
0.156	2.112	0.846	2.754
0.092	2.101	0.781	2.576
0.092	2.049	0.777	2.5
0.065	2.02	0.728	2.493
2.321	2.011	0.717	2.451
0.652	2.009	0.701	2.42
0.129	1.88	0.69	2.382
0.797	1.875	0.679	2.279
0.183	1.87	0.598	2.268
0.065	1.859	0.587	2.23
0.545	1.853	0.571	2.225
0.092	1.821	0.517	2.221
0.857	1.799	0.35	2.042
0.156	1.752	0.35	1.998
1.444	1.741	0.065	1.966
0.781	1.719	0.183	1.951
0.248	1.681	3.033	1.902
1.509	1.643	2.775	1.81
0.275	1.643	2.457	1.81
0.129	1.6	2.348	1.795
0.092	1.596	2.08	1.757
0.129	1.585	2.047	1.681
0.194	1.574	2.036	1.649
1.132	1.562	1.817	1.6
0.259	1.558	1.783	1.6
0.598	1.558	1.681	1.589
0.286	1.547	1.665	1.536
1.828	1.525	1.384	1.455
0.065	1.498	1.368	1.422
0.065	1.498	1.353	1.33
1.87	1.471	1.337	1.283
1.719	1.433	1.299	1.272
0.705	1.417	1.223	1.25
0.533	1.413	1.158	1.245
0.377	1.406	1.094	1.196
0.156	1.402	1.051	1.105
0.248	1.391	0.83	1.105
0.507	1.357	0.69	1.078
	1.348	0.652	1.067
0.129	1.326	0.48	1.067
0.286	1.319	0.469	1.04
0.065	1.315	0.35	1.029
0.065	1.315	0.339	0.991
2.355	1.31	0.312	0.975
0.797	1.261	0.194	0.975
0.092	1.234	0.884	0.964
0.808	1.223	0.065	0.949
0.156	1.212	0.129	0.888
0.065	1.185	1.902	0.868
0.065	1.181	0.9	0.862
0.156	1.17	0.092	0.846
0.065	1.17	0.065	0.83
0.857	1.163	0.129	0.792
0.377	1.143	0.065	0.754
0.598	1.136	0.248	0.652
0.156	1.127	0.259	0.625
0.129	1.127	3.772	0.598
0.846	1.083	1.536	0.56
0.431	1.078	0.496	0.545
0.092	1.067	0.092	0.522
0.065	1.051	0.065	0.507
0.431	1.029	0.194	0.496
0.129	0.998	0.065	0.484
0.065	0.991	0.312	0.48
0.415	0.96	0.065	0.48
0.674	0.96	0.48	0.48
1.078	0.937	0.183	0.35
0.183	0.884	2.877	0.339
0.663	0.884	2.85	0.194
0.092	0.884	2.835	0.183
0.754	0.873	2.538	0.156
0.092	0.872	2.243	0.156
0.324	0.868	2.225	0.324
0.065	0.868	2.181	0.065
0.129	0.846	2.143	0.156
0.571	0.846	1.989	0.092
0.129	0.841	1.88	3.75
0.065	0.83	1.654	2.29
	0.824	1.471	1.116
0.625	0.819	1.433	0.183
0.857	0.819	1.272	0.35
0.194	0.797	1.158	0.129
1.078	0.792	0.922	1.471
0.065	0.77	0.873	1.083
0.092	0.743	0.857	6.837
0.065	0.717	0.614	4.053
1.147	0.69	0.496	3.491
0.415	0.679	0.48	2.98
0.221	0.652	0.183	2.819
0.221	0.652	1.078	2.721
1.25	0.625	0.092	2.64
0.701	0.614	0.129	2.558
0.248	0.609	0.598	2.554
1.719	0.598	1.692	2.456
0.129	0.587	0.194	2.328
1.574	0.582	1.089	2.328
1.272	0.571	0.986	2.295
0.065	0.571	0.625	2.285
1.379	0.56	0.366	2.161
3.147	0.56	0.065	2.15
0.286	0.545	1.547	2.123
0.092	0.533	1.234	2.058
0.35	0.533	0.652	2.053
0.065	0.518	0.469	2.042
0.065	0.507	0.652	2.015
0.092	0.496	0.792	1.998
0.156	0.48	0.065	1.886
0.442	0.442	0.469	1.848
0.248	0.431	0.522	1.801
0.275	0.415	0.065	1.734
0.065	0.404	1.402	1.73
0.388	0.35	0.065	1.698
	0.35	0.808	1.638
0.194	0.339	0.533	1.531
0.549	0.312	0.339	1.504
0.248	0.312	0.183	1.493
0.092	0.286	0.194	1.482
1.649	0.286	1.611	1.368
1.234	0.259	0.507	1.288
0.221	0.248	0.065	1.261
0.092	0.324	0.35	1.261
0.183	0.129	0.431	1.245
0.183	0.312	7.745	1.223
0.442	0.092	5.366	1.219
0.065	0.194	3.682	1.212
0.964	0.625	3.013	1.196
0.065		2.495	1.19
0.129	4.719	1.971	1.083
0.065	3.913	1.94	1.078
0.129	3.703	1.723	1.051
0.156	3.692	1.33	1.024
0.065	3.589	1.105	0.98
0.259	3.535	1.018	0.911
0.156	3.39	0.922	0.884
0.092	3.156	0.873	0.846
0.065	3.06		0.841
0.092	2.995	3.627	0.792
	2.98	1.482	0.781
0.065	2.652	1.223	0.781
0.156	2.587	0.754	0.766
0.922	2.576	0.156	0.701
0.092	2.482	0.884	0.652
4.986	2.467	0.065	0.614
0.129	2.306	0.404	0.587
0.221	2.306	0.092	0.587
0.065	2.29	1.051	0.533
0.092	2.199	1.353	0.496
2.29	2.154	1.002	0.48
0.377	2.129	0.587	0.469
0.065	2.127	0.129	0.35
0.065	2.074	0.221	0.194
0.625	1.978	0.275	0.183
1.261	1.783	0.156	0.092
0.986	1.783	1.051	0.248
0.9	1.73	0.56	1.406
0.507	1.719	0.598	0.156
0.129	1.562	1.013	1.078
0.496	1.513	0.129	0.377
0.065	1.466	0.339	0.248
2.091	1.444	0.156	3.223
0.065	1.33	0.065	0.092
0.339	1.326	0.339	0.415
0.156	1.319	0.926	0.092
1.067	1.174	6.084	0.35
0.065	1.132	5.971	0.092
1.357	1.029	1.391	0.469
0.922	1.013	1.375	0.156
0.571	0.96	1.121	0.96
0.092	0.937	1.013	0.609
0.129	0.926	0.911
1.433	0.906	0.614	0.065
1.105	0.888	0.129	4.6
0.862	0.652	0.156	2.42
0.835	0.609	1.638	1.181
0.717	0.522	1.348	0.98
0.705	0.453	0.507	0.964
0.663	0.312	1.094	4.306
0.221	0.183	0.221	4.154
0.065	1.272	0.507	3.185
0.717	0.156	0.324	2.484
0.286	0.469	0.221	2.484
0.065	0.156	0.221	2.435
1.341		0.065	1.87
0.092	0.35	1.859	1.665
1.752	0.092	0.614	1.66
0.835	1.536	3.524	1.498
0.065	5.723	2.808	1.402
0.065	5.382	2.473	1.223
0.065	3.772	1.574	1.201
0.156	3.591	0.533	1.196
0.065	3.54	3.698	1.121
0.092	3.524	3.591	1.094
0.975	3.384	1.551	1.083
	3.281	1.536	0.998
0.065	3.221	1.455	0.808
0.156	3.114	1.105	0.792
0.129	3.087	1.002	0.781
0.065	3.054	0.895	0.69
0.065	2.986	0.868	0.679
0.065	2.734	0.857	0.587
0.065	2.714	0.69	0.582
0.77	2.634	0.625	0.507
0.065	2.587	0.835	0.221
0.065	2.473	0.092	1.185
0.975	2.446	0.065	0.598
0.496	2.415	0.129	0.442
0.065	2.377		0.339
1.261	2.348	8.55	0.312
0.092	2.02	4.957	4.683
2.279	1.993	4.897	4.307
0.065	1.917	4.52	3.701
0.156	1.864	4.29	3.643
0.35	1.783	4.241	3.625
0.156	1.685	4.172	3.625
0.065	1.616	3.998	3.504
0.35	1.551	3.944	3.248
0.728	1.525	3.886	3.207
0.065	1.477	3.801	2.969
0.183	1.299	3.766	2.915
0.312	1.272	3.687	2.763
0.065	1.266	3.486	2.71
1.623	1.127	3.319	2.625
0.129	1.109	3.232	2.596
0.065	1.098	3.172	2.587
0.092	1.067	3.167	2.586
0.324	1.051	3.056	2.516
0.129	1.045	3.022	2.413
	0.998	3.018	2.393
0.129	0.991	2.984	2.37
0.652	0.884	2.819	2.348
0.092	0.803	2.77	2.333
0.065	0.792	2.64	2.281
0.156	0.781	2.603	2.279
1.692	0.754	2.442	2.272
0.598	0.728	2.424	2.225
0.129	0.641	2.355	2.21
0.183	0.609	2.344	2.21
0.286	0.377	2.339	2.203
1.337	0.35	2.274	2.194
1.029	0.324	2.268	2.172
1.962	0.286	2.252	2.165
0.56	0.156	2.252	2.15
0.986	3.172	2.218	2.15
0.69	2.469	2.21	2.145
0.312	1.859	2.203	2.123
0.275	1.788	2.183	2.112
0.156	1.75	2.112	2.101
0.129	0.377	2.096	2.058
0.065	0.156	2.069	2
0.065	0.998	2.053	1.993
0.092	3.033	2.015	1.966
0.496	2.645	1.982	1.957
1.337	2.603	1.962	1.946
0.35	1.127	1.951	1.929
0.194	0.366	1.87	1.924
	0.808	1.799	1.917
0.453	0.092	1.778	1.908
0.652	0.065	1.752	1.848
0.549	1.551	1.676	1.821
0.415	0.275	1.616	1.799
0.065	3	1.594	1.783
0.065	0.77	1.585	1.768
0.339	0.469	1.558	1.746
0.496		1.531	1.736
0.065	0.065	1.52	1.734
0.183	0.259	1.499	1.725
0.221	0.674	1.487	1.714
0.156	0.065	1.466	1.676
0.248	2.252	1.444	1.674
1.73	1.87	1.417	1.654
0.286	6.578	1.386	1.643
0.092	4.774	1.368	1.643
0.156	4.192	1.277	1.578
0.221	3.725	1.255	1.578
0.092	3.007	1.239	1.562
0.065	2.964	1.234	1.558
0.129	2.942	1.234	1.547
0.911	2.737	1.223	1.54
1.627	2.699	1.207	1.52
0.065	2.591	1.192	1.509
0.129	2.587	1.127	1.46
0.065	2.495	1.105	1.459
0.156	2.442	0.975	1.444
0.194	2.355	0.888	1.422
0.065	2.317	0.868	1.411
0.065	2.279	0.857	1.411
0.156	2.274	0.797	1.402
1.357	2.236	0.766	1.379
1.018	2.232	0.732	1.379
0.129	2.031	0.582	1.368
1.234	1.875	0.549	1.341
0.065	1.821	0.507	1.33
0.065	1.627	0.442	1.31
	1.498	0.431	1.294
	1.433	0.388	1.288
	1.395	0.35	1.283
	1.391	0.312	1.277
	1.353	0.221	1.254
	1.33	0.129	1.25
	1.33	0.129	1.25
	1.288	4.58	1.201
	1.256	0.857	1.174
	1.245	0.065	1.17
	1.192	0.221	1.158
	0.998	0.324	1.147
	0.964	0.156	1.147
	0.96	0.194	1.136
	0.9	0.9	1.132
	0.862	3.6	1.132
	0.728	2.582	1.121
	0.701	0.964	1.105
	0.679	4.236	1.094
	0.663	3.265	1.083
	0.614	2.806	1.083
	0.507	2.225	1.067
	0.496	2.107	1.067
	0.339	1.826	1.045
	0.259	1.708	1.045
	0.248	1.547	1.04
	0.862	1.353	1.04
	0.835	1.337	1.04
	0.496	0.975	1.04
	0.065	0.975	1.04
	0.065	0.808	1.036
	0.065	0.636	1.024
	0.275	0.221	1.018
	0.092	0.712	1.013
	3.25	0.415	1.002
	0.092	0.065	0.998
	1.6	0.194	0.991
	1.013	0.129	0.991
	0.092	0.065	0.991
	0.092	1.585	0.991
	1.498	3.692	0.986
	0.35	1.277	0.986
	1.783	0.458	0.953
	0.129	0.065	0.937
	2.743	0.065	0.926
	0.792	0.522	0.922
	0.065	0.259	0.911
	0.065	1.315	0.9
	3.471	0.415	0.873
	2.011	0.194	0.872
	0.598	1.024	0.857
	4.332	0.065	0.857
	1.832	2.355	0.835
	0.636	2.183	0.835
	0.248	1.067	0.83
	0.507	0.065	0.819
	1.973	0.819	0.819
	1.795	0.792	0.808
	1.66	0.35	0.808
	1.498	0.065	0.781
	1.46	1.04	0.766
	0.339	0.221	0.754
	0.248	0.221	0.754
	1.881	0.129	0.717
	2.77	1.471	0.705
	2.495	0.286	0.69
	0.545	0.092	0.679
	1.725	5.743	0.674
	0.065	3.712	0.674
	0.092	1.746	0.674
	2	0.259	0.652
	0.248	0.701	0.636
	0.221	2.161	0.625
	1.132	0.221	0.614
	0.065	0.728	0.598
	0.065	0.339	0.587
	1.875	1.223	0.56
	1.239	0.092	0.549
	0.458	2.877	0.549
	4.107	0.964	0.545
	3.982	0.286	0.545
	1.627	0.792	0.533
	1.444	0.248	0.518
	1.353	1.772	0.518
	1.223	1.051	0.507
	1.212	0.324	0.507
	0.991	0.092	0.48
	0.705		0.469
	0.674	1.417	0.469
	0.587	0.728	0.469
	0.56	0.194	0.458
	0.442	6.953	0.458
	0.286	3.681	0.415
	0.221	3.605	0.404
	0.065	2.549	0.404
	0.312	2.538	0.377
	0.129	2.295	0.35
	0.194	1.906	0.339
	2.058	1.88	0.324
	1.391	0.808	0.312
	0.065	0.663	0.312
	0.065	0.582	0.286
	0.545	0.571	0.248
	1.973	0.35	0.221
	0.35	0.35	0.221
	0.259	0.156	0.221
	0.092	0.496	0.194
	0.129	0.259	0.194
	0.065	0.183	0.183
	0.092	0.469	0.065
	4.069	2.444	0.248
	3.741	2.386	0.533
	1.185	1.973	0.221
	1.143	1.913	0.092
	0.937	1.158	0.248
	0.754	1.04	0.156
	2.102	1.018	0.129
	0.065	0.949	0.129
		0.83	1.315
	0.96	0.587	0.183
	6.015	0.092	0.701
	5.556	1.391	0.065
	5.35	0.324	0.065
	5.08	0.545	0.156
	4.357	0.092	2.268
	4.343	0.065	1.277
	4.272	4.317	0.96
	4.1	2.975	0.35
	4.045	1.696	0.065
	3.998	6.305	0.743
	3.913	6.089	1.821
	3.328	4.089	1.498
	3.158	3.777	0.922
	3.152	2.527	0.183
	3.147	2.5	0.156
	3.065	2.408	0.092
	2.986	2.058	0.065
	2.984	1.493	0.129
	2.689	1.487	1.466
	2.678	1.46	0.975
	2.618	1.379	0.065
	2.569	1.19	1.326
	2.375	0.808	1.04
	2.355	0.781	0.065
	2.241	0.598	2.446
	2.221	0.415	0.183
	2.176	0.533	0.312
	2.154	2.705	0.324
	2.076	0.69	0.312
	2.053	0.221	0.129
	2.02	0.065	0.312
	1.982	0.065	0.183
	1.973	1.143	0.895
	1.955	0.065	0.663
	1.944	0.092	0.442
	1.848	0.092	0.275
	1.821	1.17	0.496
	1.779	1.029	0.065
	1.768	0.156	0.129
	1.708	1.574	0.065
	1.665	1.341
	1.6	0.819	0.975
	1.562	0.783	3.89
	1.487	0.636	3.745
	1.455	0.431	3.701
	1.444	0.156	3.475
	1.391	0.275	2.964
	1.379	0.248	2.904
	1.353	1.638	2.888
	1.315	1.067	2.542
	1.288	0.781	2.484
	1.283	0.065	2.469
	1.255	0.183	2.37
	1.245	0.846	2.328
	1.239	0.156	2.29
	1.234	6.562	2.225
	1.201	5.167	2.165
	1.196	4.397	2.08
	1.196	3.81	2.02
	1.143	2.835	1.993
	1.132	2.603	1.944
	1.094	2.527	1.908
	1.051	2.506	1.902
	1.04	2.424	1.708
	1.029	2.321	1.665
	1.018	2.317	1.649
	1.002	2.232	1.6
	0.975	2.21	1.536
	0.96	2.118	1.504
	0.96	2.08	1.504
	0.933	2.053	1.444
	0.9	1.692	1.417
	0.895	1.589	1.406
	0.846	1.525	1.288
	0.846	1.525	1.277
	0.77	1.46	1.19
	0.766	1.391	1.143
	0.754	1.346	1.116
	0.743	1.33	1.072
	0.728	1.304	1.067
	0.674	1.288	1.002
	0.609	1.25	0.998
	0.609	1.234	0.964
	0.571	1.196	0.926
	0.458	1.121	0.922
	0.415	1.116	0.9
	0.415	1.078	0.895
	0.339	1.007	0.846
	0.312	0.998	0.766
	0.312	0.964	0.754
	0.286	0.9	0.728
	0.248	0.895	0.717
	0.129	0.884	0.636
	0.469	0.766	0.609
	0.679	0.766	0.545
	0.194	0.728	0.507
	0.129	0.69	0.453
	1.951	0.636	0.442
	0.129	0.518	0.377
	0.092	0.469	0.259
	0.065	0.312	0.194
	1.17	0.092	0.183
	1.649	4.348	0.183
	0.248	2.042	0.183
	0.221	0.56	0.415
	0.194	0.922	0.065
	0.377	0.819	0.065
	0.065	0.065	0.286
	1.406	2.004	0.065
	1.326	2.656	0.431
	0.248	0.194	0.518
	0.092	0.129	6.696
	0.129	2.085	4.64
	0.065	1.121	4.29
	0.065	0.156	3.922
	0.431	1.083	3.875
	0.674	0.717	3.864
	0.953	0.571	3.739
	0.312	0.194	3.73
	0.129	0.065	3.281
		0.533	3.221
	4.388	0.183	3.147
	3.772	0.286	2.969
	3.071	2.667	2.909
	1.638	1.132	2.877
	1.596	0.545	2.85
	1.158	0.35	2.701
	1.143	0.092	2.538
	1.116	0.065	2.35
	0.975	0.156	2.328
	0.937	0.312	2.323
	0.797	0.156	2.219
	0.312	2.004	2.214
	0.065	1.25	2.143
	0.065	1.212	2.138
	5.263	0.065	2.107
	3.826	0.065	2.058
	3.718	0.065	2.031
	3.109	0.065	1.993
	2.678	0.092	1.989
	2.64	0.129	1.973
	2.5	0.129	1.821
	2.426	0.065	1.806
	2.172	0.598	1.795
	2.042	0.873	1.746
	1.719	0.819	1.734
	1.627	5.016	1.719
	1.525	4.364	1.708
	1.433	3.895	1.681
	1.353	3.605	1.658
	1.341	2.623	1.632
	1.181	1.315	1.623
	1.072	1.239	1.562
	0.884	0.507	1.551
	0.717	0.183	1.551
	0.701	0.156	1.509
	0.69	2.21	1.471
	0.636	1.734	1.395
	0.495	0.48	1.353
	0.442	0.43	1.31
	0.404	0.221	1.31
	0.404	1.196	1.304
	0.286	0.183	1.283
	0.35	0.065	1.256
	0.065	1.185	1.25
	2.565	1.002	1.25
	1.487	0.636	1.234
	1.46	0.092	1.223
	1.239	1.147	1.207
	1.067	0.442	1.201
	0.964	0.324	1.147
	0.221	1.79	1.132
	0.533	1.638	1.121
	0.065	0.641	1.105
	0.065	0.533	1.056
	0.065	0.507	1.018
	1.029	0.065	1.013
	0.065	0.065	1.002
	0.065	0.221	0.986
	0.065	0.35	0.96
	0.156	0.129	0.96
	0.221	0.453	0.953
	0.388		0.949
	5.459	2.609	0.933
	3.957	2.145	0.926
	3.616	0.598	0.922
	3.265	0.194	0.9
	3.163	1.121	0.895
	2.333	0.065	0.873
	1.978	3.794	0.873
	1.665	2.781	0.862
	1.6	2.161	0.856
	1.315	0.092	0.846
	1.272	0.442	0.83
	1.072	0.092	0.824
	1.045	0.69	0.808
	1.013	4.116	0.792
	0.841	2.027	0.792
	0.819	1.466	0.77
	0.625	1.364	0.717
	0.609	0.453	0.701
	0.56	3.373	0.69
	0.522	0.065	0.69
	0.442	2.549	0.674
	0.366	0.431	0.663
	0.286	1.261	0.636
	0.129	1.147	0.636
	0.312	0.922	0.609
	0.312	4.725	0.598
	0.065	3.73	0.598
	0.092	2.323	0.587
	0.065	1.17	0.587
	4.736	0.975	0.571
	2.284	0.69	0.56
	0.442	0.48	0.545
	0.129	6.441	0.545
	1.132	0.092	0.545
	0.781	0.194	0.533
	0.533	0.065	0.522
	0.286	0.69	0.507
	1.493	2.953	0.442
	0.065	1.364	0.388
	4.143	1.353	0.35
	4.058	1.083	0.35
	3.098	0.614	0.312
	2.431	0.248	0.248
	2.431	0.221	0.156
	2.172	1.018	0.092
	2.085	2.495	0.221
	1.966	0.194	0.065
	1.821		0.092
	1.536	8.091	0.663
	1.223	4.618	1.795
	1.185	3.756	1.444
	1.143	3.299	0.286
	1.013	3.254	0.717
	1.013	3.067	1.482
	0.991	3.04	0.129
	0.986	2.986	0.636
	0.96	2.986	0.065
	0.884	2.866	0.065
	0.808	2.85	0.065
	0.663	2.824	0.065
	0.625	2.732	0.065
	0.56	2.716	3.471
	0.065	2.576	0.129
	0.183	2.511	0.065
	1.893	2.505	0.065
	1.94	2.48	0.092
	0.065	2.442	0.065
	0.533	2.435	0.065
	0.48	2.408	3.647
	0.065	2.344	1.31
	0.496	2.339	0.415
	1.04	2.317	0.156
	0.781	2.31	0.129
	0.366	2.301	1.73
	0.129	2.274	0.156
	1.741	2.257	0.533
	0.092	2.199	2.743
	4.268	2.187	0.065
	1.6	2.167
	1.121	2.15	0.129
	0.953	2.138	8.488
	0.35	2.134	7.674
	1.417	2.134	7.276
	0.598	2.114	4.504
	0.496	2.091	4.364
	0.324	2.065	4.23
	0.156	2.015	4.147
	1.828	2.015	4.145
		2	3.792
	0.129	1.978	3.768
	13.715	1.951	3.728
	5.21	1.94	3.682
	4.011	1.935	3.681
	3.636	1.902	3.663
	3.627	1.875	3.614
	3.444	1.853	3.453
	3.272	1.832	3.433
	2.861	1.821	3.424
	2.721	1.817	3.422
	2.716	1.81	3.417
	2.667	1.799	3.362
	2.56	1.783	3.346
	2.495	1.783	3.337
	2.446	1.73	3.288
	2.424	1.708	3.261
	2.393	1.687	3.194
	2.382	1.665	3.147
	2.339	1.665	3.066
	2.284	1.654	3.062
	2.274	1.643	3.027
	2.263	1.596	3.002
	2.23	1.578	2.935
	2.176	1.578	2.904
	2.172	1.547	2.897
	2.156	1.536	2.855
	2.076	1.536	2.801
	2.042	1.536	2.739
	2.042	1.52	2.558
	2.042	1.52	2.547
	2.042	1.498	2.509
	1.982	1.482	2.506
	1.978	1.466	2.495
	1.94	1.46	2.482
	1.897	1.422	2.478
	1.891	1.406	2.421
	1.859	1.406	2.415
	1.746	1.395	2.415
	1.611	1.395	2.404
	1.589	1.395	2.355
	1.578	1.391	2.355
	1.438	1.391	2.348
	1.386	1.379	2.333
	1.364	1.353	2.306
	1.357	1.353	2.295
	1.357	1.341	2.279
	1.319	1.315	2.236
	1.304	1.304	2.225
	1.234	1.299	2.199
	1.234	1.288	2.194
	1.234	1.283	2.183
	1.223	1.272	2.161
	1.143	1.239	2.156
	1.105	1.223	2.14
	1.083	1.185	2.134
	1.051	1.185	2.112
	0.949	1.174	2.101
	0.922	1.143	2.053
	0.884	1.132	2.047
	0.835	1.105	2.042
	0.83	1.105	2.015
	0.819	1.094	2.014
	0.808	1.083	1.982
	0.808	1.078	1.924
	0.781	1.056	1.917
	0.781	1.056	1.902
	0.781	1.045	1.881
	0.781	1.029	1.875
	0.743	1.018	1.864
	0.739	1.007	1.853
	0.728	0.975	1.848
	0.717	0.96	1.837
	0.712	0.933	1.815
	0.705	0.911	1.788
	0.705	0.911	1.772
	0.674	0.884	1.768
	0.674	0.857	1.746
	0.598	0.83	1.736
	0.598	0.83	1.734
	0.571	0.819	1.734
	0.545	0.819	1.73
	0.469	0.819	1.719
	0.469	0.808	1.685
	0.404	0.792	1.685
	0.339	0.792	1.683
	0.339	0.739	1.681
	0.324	0.739	1.676
	0.312	0.739	1.66
	0.286	0.739	1.659
	0.221	0.717	1.649
	0.221	0.705	1.585
	0.156	0.701	1.578
	0.937	0.69	1.562
	0.533	0.69	1.558
	0.221	0.663	1.551
	0.129	0.663	1.542
	1.051	0.663	1.509
	0.571	0.663	1.509
	0.377	0.652	1.493
	0.092	0.625	1.493
	0.065	0.609	1.487
	1.185	0.609	1.451
	1.962	0.598	1.428
	1.482	0.598	1.428
	1.121	0.582	1.417
	0.636	0.571	1.379
	0.522	0.56	1.375
	0.324	0.545	1.321
	0.183	0.533	1.321
	0.312	0.507	1.31
	2.469	0.469	1.292
	0.065	0.469	1.272
	0.065	0.469	1.272
	0.065	0.458	1.261
	4.359	0.458	1.261
	2.015	0.458	1.234
	1.536	0.453	1.228
	0.194	0.442	1.201
	0.194	0.442	1.196
	0.156	0.415	1.181
	0.469	0.366	1.181
	1.056	0.35	1.181
	0.533	0.339	1.174
	0.221	0.339	1.17
	0.065	0.324	1.17
	0.312	0.312	1.154
	0.911	0.259	1.143
	7.823	0.248	1.143
	4.219	0.248	1.127
	1.897	0.221	1.116
	0.754	0.221	1.109
	0.549	0.194	1.105
	0.221	0.183	1.1
	0.065	0.129	1.094
	0.248	0.065	1.056
	0.183	0.388	1.051
	0.065	0.286	1.045
	0.092	0.194	1.036
	0.156	0.065	1.018
	0.065	0.065	1.013
	0.129	1.094	1.002
	0.065	0.781	0.991
	0.469	0.259	0.986
	0.065	0.636	0.964
	0.065	0.636	0.964
	0.129	0.625	0.964
	0.873	0.065	0.953
	0.194	1.116	0.953
		0.065	0.949
	5.357	1.132	0.949
	4.46	0.221	0.911
	4.299	0.533	0.9
	4.257	0.065	0.895
	4.165	0.339	0.868
	4.036	0.35	0.862
	3.395	0.129	0.857
	3.341	0.129	0.846
	3.301	0.156	0.835
	3.223	1.795	0.824
	3.134	0.598	0.808
	3.067	0.533	0.797
	3.018	0.129	0.781
	3	0.194	0.739
	2.991	1.029	0.728
	2.924	0.808	0.728
	2.893	0.598	0.717
	2.737	0.587	0.679
	2.716	0.48	0.663
	2.678	0.275	0.663
	2.598	0.183	0.663
	2.563	0.156	0.636
	2.502	0.092	0.625
	2.484	0.065	0.614
	2.478	0.065	0.609
	2.469	1.341	0.598
	2.435	0.598	0.598
	2.429	0.587	0.587
	2.344	0.469	0.571
	2.29	0.366	0.549
	2.285	0.275	0.549
	2.272	0.065	0.545
	2.268	0.415	0.496
	2.246	0.739	0.496
	2.203	0.221	0.48
	2.187	0.781	0.469
	2.116	0.065	0.469
	2.053	0.065	0.458
	2.031	0.415	0.431
	2.031		0.431
	2.025	3.906	0.415
	2.02	3.103	0.415
	1.998	2.812	0.415
	1.966	2.274	0.404
	1.96	2.23	0.388
	1.94	1.795	0.388
	1.917	1.719	0.377
	1.886	1.719	0.377
	1.859	1.536	0.377
	1.859	1.536	0.324
	1.848	1.455	0.324
	1.842	1.406	0.312
	1.826	1.196	0.312
	1.817	1.196	0.286
	1.757	1.083	0.248
	1.757	0.949	0.248
	1.75	0.949	0.221
	1.734	0.846	0.221
	1.734	0.835	0.156
	1.681	0.808	0.415
	1.67	0.743	0.598
	1.665	0.625	0.286
	1.649	0.533	1.504
	1.643	0.496	0.065
	1.627	0.404	1.935
	1.605	0.35	0.092
	1.574	0.286	0.065
	1.562	0.065
	1.562	0.857	0.156
	1.525	4.591	0.571
	1.515	3.109	0.56
	1.498	2.393	0.48
	1.487	2.187	1.482
	1.471	1.783	4.937
	1.46	0.991	2.241
	1.417	0.911	0.884
	1.411	0.83	0.717
	1.406	2.888	0.679
	1.402	0.48	2.004
	1.386	0.926	1.676
	1.379	4.219	1.04
	1.375	3.939	0.96
	1.375	2.306	0.496
	1.368	2.306	1.094
	1.364	1.989	2.803
	1.341	1.746	5.167
	1.319	1.703	4.893
	1.315	1.54	4.812
	1.304	1.391	4.444
	1.277	1.341	4.165
	1.261	1.207	4.1
	1.261	1.132	4.009
	1.25	1.083	3.944
	1.207	0.98	3.83
	1.196	0.911	3.696
	1.19	0.808	3.502
	1.185	0.56	3.299
	1.185	1.951	3.205
	1.181	1.417	3.033
	1.158	0.571	3.002
	1.158	0.286	2.986
	1.136	0.065	2.801
	1.132	0.092	2.797
	1.109	7.102	2.781
	1.094	4.87	2.652
	1.067	4.031	2.625
	1.067	3.906	2.565
	1.051	3.783	2.554
	1.04	3.75	2.5
	1.04	3.712	2.397
	1.029	3.707	2.328
	1.013	3.422	2.187
	1.013	2.926	2.176
	0.998	2.542	2.172
	0.991	2.29	2.15
	0.991	2.214	2.107
	0.975	2.101	2.102
	0.96	1.944	2.085
	0.949	1.924	2.042
	0.949	1.708	2.02
	0.937	1.692	1.978
	0.926	1.692	1.962
	0.915	1.681	1.897
	0.911	1.616	1.88
	0.888	1.596	1.875
	0.888	1.513	1.864
	0.884	1.455	1.853
	0.884	1.395	1.81
	0.873	1.288	1.783
	0.873	1.25	1.723
	0.857	1.245	1.687
	0.857	1.239	1.643
	0.857	1.223	1.632
	0.846	1.223	1.616
	0.846	1.207	1.578
	0.835	1.158	1.562
	0.824	1.147	1.558
	0.803	1.116	1.536
	0.803	1.078	1.536
	0.792	1.067	1.536
	0.781	1.024	1.466
	0.77	1.018	1.444
	0.77	1.002	1.406
	0.754	0.986	1.337
	0.743	0.975	1.33
	0.732	0.964	1.292
	0.717	0.96	1.272
	0.679	0.937	1.261
	0.679	0.922	1.245
	0.636	0.895	1.185
	0.625	0.888	1.174
	0.614	0.754	1.158
	0.609	0.739	1.143
	0.587	0.625	1.132
	0.571	0.587	1.105
	0.56	0.571	1.098
	0.545	0.545	1.089
	0.545	0.533	1.078
	0.533	0.522	1.051
	0.518	0.522	1.051
	0.496	0.496	1.029
	0.48	0.496	1.002
	0.469	0.469	0.991
	0.442	0.388	0.988
	0.415	0.377	0.98
	0.415	0.377	0.975
	0.415	0.35	0.949
	0.377	0.286	0.926
	0.35	0.259	0.899
	0.35	0.221	0.884
	0.35	0.156	0.873
	0.35	0.129	0.819
	0.339	0.728	0.797
	0.312	0.587	0.792
	0.312	0.56	0.792
	0.286	0.911	0.781
	0.248	0.065	0.717
	0.221	5.997	0.705
	0.183	0.35	0.674
	0.183	0.065	0.674
	0.156	0.507	0.625
	0.129	0.415	0.587
	0.129	0.404	0.587
	0.679	0.221	0.522
	0.129	0.77	0.496
	0.065	0.56	0.496
	0.366	0.404	0.458
	0.065	0.248	0.454
	0.286	0.598	0.453
	2.167	5.743	0.415
	1.181	4.752	0.404
	1.089	1.971	0.404
	0.69	1.201	0.35
	0.404	1.121	0.339
	0.065	0.507	0.248
	0.065	2.446	0.248
	0.156	1.913	0.221
	0.404	1.864	0.221
		1.605	0.129
	4.825	1.379	2.145
	4.263	1.174	1.73
	4.111	0.781	1.487
	3.873	0.56	1.299
	3.513	0.431	0.571
	3.509	0.377	1.433
	3.48	0.221	2.263
	3.433	0.065	0.129
	3.25	0.092	4.024
	3.179	2.112	3.654
	3.109	1.935	3.071
	3.067	0.221	2.969
	3.022	0.065	2.495
	2.808	0.065	1.902
	2.801	0.949	1.844
	2.801	0.065	1.75
	2.79	3.044	1.703
	2.743	0.065	1.616
	2.741	0.065	1.567
	2.554	0.065	1.567
	2.538	1.837	1.547
	2.413	0.065	1.348
	2.388	0.065	1.326
	2.386	2.824	1.04
	2.328	1.261	0.717
	2.241	1.083	0.275
	2.16	4.279	0.275
	2.156	3.105	3.547
	2.14	2.516	1.498
	2.087	0.9	0.953
	2.076	0.717	0.884
	2.036	0.442	0.77
	2.004	0.533	0.674
	2.004	0.377	0.404
	1.946	0.35	0.69
	1.935	0.092	1.299
	1.891	0.35	1.962
	1.87	1.013	1.207
	1.837	2.5	0.781
	1.821	3.12	0.183
	1.821	1.79	2.183
	1.746	0.922	0.652
	1.734	0.636	0.324
	1.734	0.065	0.065
	1.73	0.221	1.422
	1.719		0.065
	1.708	0.415	0.415
	1.692	0.065	0.129
	1.627	0.194	0.366
	1.594	1.574	0.991
	1.589	0.129	0.377
	1.574	0.404	0.065
	1.569	1.589	0.065
	1.551	3.745	0.275
	1.52	0.248	0.092
	1.433	2.415	4.631
	1.433	4.747	0.065
	1.433	1.212	0.065
	1.417	0.846	0.819
	1.402	0.797	0.129
	1.395	0.48	0.065
	1.391	0.065	1.616
	1.367	2.031
	1.341	0.911	3.491
	1.341	0.766	3.464
	1.33	0.065	2.975
	1.319	1.71	2.669
	1.319	0.598	2.306
	1.315	4.962	1.719
	1.31	1.353	0.911
	1.304	0.404	0.846
	1.288	3.437	0.614
	1.261	3.368	0.56
	1.25	2.457	0.431
	1.223	1.649	0.286
	1.212	1.326	5.055
	1.207	0.846	3.897
	1.185	0.766	3.763
	1.185	0.625	3.399
	1.154	0.442	2.975
	1.143	0.587	2.964
	1.132	0.092	2.91
	1.121	0.065	2.634
	1.105	0.129	2.574
	1.094	0.183	2.312
	1.083	0.194	2.241
	1.078	0.248	2.225
	1.078	0.937	2.102
	1.072	0.092	2.085
	1.067	0.598	1.783
	1.051	0.065	1.73
	1.04	2.339	1.73
	1.029	0.129	1.676
	1.029	0.404	1.487
	1.018	1.417	1.455
	1.013	0.065	1.44
	1.013	0.518	1.417
	0.937	0.065	1.395
	0.926	0.221	1.391
	0.926	0.248	1.384
	0.895	1.007	1.364
	0.888	0.522	1.315
	0.884	0.129	1.299
	0.873	1.638	1.256
	0.873	0.587	1.245
	0.857	1.25	1.223
	0.846	0.129	1.201
	0.835	0.156	1.196
	0.808	0.092	1.185
	0.797	1.272	0.98
	0.781	1.04	0.953
	0.781	0.442	0.949
	0.781	0.248	0.937
	0.754	1.04	0.9
	0.74	0.183	0.888
	0.732	0.092	0.868
	0.732	0.065	0.728
	0.728		0.705
	0.728	0.701	0.674
	0.717	1.547	0.636
	0.717	0.652	0.56
	0.701	0.598	0.35
	0.69	0.571	0.286
	0.679	2.172	0.275
	0.663	1.897	0.248
	0.663	1.192	0.221
	0.609	1.132	0.156
	0.598	0.69	0.156
	0.56	0.652	3.174
	0.545	0.377	3.158
	0.545	4.075	3.109
	0.507	3.265	3.002
	0.458	2.888	2.453
	0.404	2.489	1.681
	0.404	2.328	1.509
	0.404	2.187	1.46
	0.377	2.123	0.884
	0.377	2.069	0.442
	0.35	2.058	0.679
	0.35	1.853	0.819
	0.35	1.75	0.248
	0.339	1.574	1.493
	0.324	1.406	0.065
	0.312	0.911	3.864
	0.286	0.835	1.746
	0.286	0.83	1.315
	0.275	0.781	0.129
	0.275	0.77	0.092
	0.248	0.728	0.092
	0.221	0.598	0.221
	0.221	0.507	0.092
	0.221	0.442	0.092
	0.156	0.312	0.221
	0.065	2.915	0.092
	0.366	1.089	0.636
	0.129	0.065	7.955
	0.469	0.636	4.919
	0.469	0.69	4.453
	0.092	0.065	4.353
	3.627	0.092	4.181
	0.065	0.312	4.091
	0.065	1.719	3.674
	1.832	1.692	3.143
	0.286	0.986	3.136
	3.919	0.092	3.071
	3.573	5.084	2.828
	3.38	3.627	2.478
	2.969	3.513	2.457
	2.828	3.04	2.268
	2.797	2.544	2.248
	2.542	2.176	2.225
	2.542	2.1	2.123
	2.462	1.466	2.123
	2.279	1.368	2.015
	2.279	1.281	1.891
	2.257	1.109	1.708
	2.058	1.056	1.627
	1.908	0.781	1.627
	1.895	0.636	1.504
	1.891	0.625	1.493
	1.817	0.507	1.487
	1.788	0.065	1.422
	1.653	4.779	1.406
	1.638	4.661	1.395
	1.551	4.514	1.353
	1.54	3.841	1.304
	1.513	3.283	1.304
	1.406	2.768	1.277
	1.326	2.748	1.158
	1.245	2.714	1.132
	1.228	2.569	1.121
	1.174	2.344	1.094
	1.165	2.285	1.089
	1.158	2.279	1.018
	1.147	2.156	0.964
	1.132	2.15	0.922
	1.083	2.08	0.895
	1.024	1.908	0.895
	0.911	1.761	0.835
	0.846	1.67	0.83
	0.835	1.562	0.808
	0.835	1.482	0.701
	0.808	1.449	0.652
	0.808	1.417	0.625
	0.77	1.402	0.609
	0.652	1.391	0.56
	0.518	1.341	0.496
	0.507	1.315	0.458
	0.35	1.277	0.377
	0.339	1.245	0.324
	0.339	1.17	0.221
	0.286	1.158	0.35
	0.545	1.143	0.065
	0.275	1.051	0.377
	0.092	1.04	1.616
	0.129	0.975	1.951
	0.065	0.953	0.808
	0.56	0.953	0.701
	0.065	0.9	0.453
		0.895	0.339
		0.895	0.065
		0.819	0.065
		0.808	0.129
		0.808	5.726
		0.739	0.248
		0.728	0.221
		0.717	0.065
		0.701	0.857
		0.679	0.404
		0.652	0.221
		0.652	1.73
		0.636	0.194
		0.598	1.147
		0.56	1.87
		0.507	0.507
		0.48	0.065
		0.442	0.873
		0.35	0.183
		0.339	0.56
		0.339	2.5
		0.324	1.832
		0.286	1.741
		0.275	1.25
		1.574	1.196
		0.377	1.105
		0.065	0.83
		0.065	0.69
		0.339	0.56
		0.183	4.528
		0.339	1.223
		0.129	0.598
		0.129	0.065
		0.129	2.495
		0.065	0.065
		0.609	0.092
		1.353	0.092
		0.339	0.129
		0.092	3.944
		2.031	1.395
		0.194	0.377
			0.194
		5.029	0.065
		5.006	1.105
		4.239	1.623
		3.799	1.299
		3.787	0.728
		3.712	0.69
		3.685	0.129
		3.616	0.156
		3.522	0.248
		3.466	0.183
		3.437	2.705
		3.275	2.123
		3.25	0.83
		3.226	0.636
		3.194	2.984
		3.147	2.607
		3.067	2.593
		3.022	2.549
		3.011	2.511
		2.937	2.027
		2.904	1.719
		2.897	0.819
		2.85	0.663
		2.808	0.598
		2.786	0.587
		2.77	0.194
		2.754	0.766
		2.732	0.065
		2.721	0.496
		2.716	2.549
		2.712	2.042
		2.694	0.83
		2.676	3.185
		2.663	1.353
		2.656	0.129
		2.625	0.065
		2.569	0.324
		2.565	0.129
		2.5	1.013
		2.478	0.96
		2.457	0.065
		2.42	0.194
		2.42
		2.413	0.065
		2.408	0.259
		2.339	2.83
		2.328	1.433
		2.31	1.288
		2.29	0.705
		2.279	1.848
		2.252	0.156
		2.236	1.158
		2.23	0.092
		2.194	0.652
		2.172	0.065
		2.167	0.792
		2.161	0.582
		2.138	0.156
		2.118	3.951
		2.118	2.931
		2.096	0.129
		2.096	0.819
		2.085	0.701
		2.085	0.156
		2.074	3.933
		2.069	3.223
		2.053	2.958
		2.015	2.915
		2.009	2.462
		2	2.397
		1.982	2.036
		1.966	1.763
		1.94	1.071
		1.933	1.067
		1.924	0.862
		1.924	0.808
		1.897	0.663
		1.893	0.625
		1.823	0.609
		1.799	0.571
		1.799	0.545
		1.79	0.274
		1.783	0.129
		1.777	2.333
		1.768	0.388
		1.768	0.35
		1.757	0.339
		1.696	0.194
		1.693	0.065
		1.681	3.35
		1.645	3.275
		1.643	2.415
		1.643	1.46
		1.638	0.77
		1.605	0.743
		1.6	5.346
		1.585	5.087
		1.58	3.136
		1.578	2.819
		1.569	2.252
		1.562	1.623
		1.54	1.569
		1.536	1.357
		1.525	1.212
		1.498	0.754
		1.493	0.728
		1.487	0.415
		1.487	0.194
		1.482	0.065
		1.464	0.221
		1.438	0.571
		1.406	1.266
		1.406	0.183
		1.395	6.689
		1.395	4.58
		1.373	3.216
		1.368	1.665
		1.353	1.578
		1.348	1.212
		1.33	1.013
		1.326	0.743
		1.326	0.728
		1.326	0.065
		1.315	0.183
		1.315	0.975
		1.31	0.324
		1.288	0.248
		1.277	0.065
		1.277	0.065
		1.228	2.748
		1.223	0.065
		1.219	0.129
		1.207	0.937
		1.196	5.352
		1.19	1.989
		1.17	0.717
		1.154	0.717
		1.143	0.156
		1.136	0.065
		1.132	2.08
		1.132	1.185
		1.094	0.717
		1.078	0.248
		1.072	0.065
		1.072	0.065
		1.051	2.727
		1.051	2.424
		1.045	0.964
		1.04	3.611
		1.029	4.375
		1.018	4.208
		0.975	3.493
		0.975	3.464
		0.975	3.31
		0.964	3.288
		0.949	2.979
		0.933	1.902
		0.873	1.897
		0.873	1.87
		0.862	1.73
		0.862	1.687
		0.857	1.551
		0.846	1.471
		0.835	1.438
		0.83	1.315
		0.83	1.223
		0.83	1.165
		0.819	1.089
		0.808	1.018
		0.797	0.991
		0.781	0.975
		0.754	0.9
		0.739	0.835
		0.728	0.797
		0.717	0.663
		0.705	0.663
		0.705	0.614
		0.679	0.48
		0.674	0.468
		0.663	0.415
		0.663	0.404
		0.652	0.377
		0.652	0.35
		0.652	0.324
		0.652	0.221
		0.647	0.065
		0.636	0.275
		0.625	0.156
		0.625	2.21
		0.609	2.08
		0.609	1.935
		0.598	1.897
		0.587	1.795
		0.571	1.638
		0.56	1.536
		0.56	1.174
		0.56	0.986
		0.549	0.937
		0.533	0.56
		0.522	0.507
		0.518	0.507
		0.496	0.663
		0.496	0.065
		0.496	1.158
		0.496	0.69
		0.48	0.129
		0.48	0.846
		0.48	0.156
		0.469	0.259
		0.469	0.065
		0.458	0.065
		0.453	1.94
		0.453	1.482
		0.442	0.065
		0.442	0.092
		0.442	4.283
		0.442	2.5
		0.431	1.562
		0.431	1.417
		0.415	1.261
		0.415	1.147
		0.377	1.143
		0.35	1.094
		0.35	0.781
		0.339	0.728
		0.312	0.679
		0.286	0.625
		0.286	0.545
		0.286	0.533
		0.248	0.48
		0.221	0.092
		0.221	1.924
		0.156	1.741
		0.339	1.185
		1.569	0.183
		0.065	3.223
		0.065	0.065
		1.174	0.092
		0.092	0.129
		0.846	3.303
		2.232	1.353
		0.964	1.018
		0.129	0.922
		0.065	0.873
		0.183	0.873
		1.185	0.641
		0.953	0.609
		0.156	0.404
		0.221	0.312
		0.415	0.065
		0.065	0.194
		0.728	0.065
		0.129	0.259
		0.377	0.065
		0.975
		0.766	7.301
		0.442	4.962
		0.065	4.921
		0.739	4.725
		0.732	4.506
		0.248	4.348
		0.404	4.321
		0.545	4.069
		0.507	4.031
		1.223	3.982
		0.895	3.906
		0.781	3.668
		0.286	3.565
		0.248	3.562
		0.183	3.509
		0.522	3.469
		0.092	3.362
		0.092	3.277
		0.065	3.199
		1.121	3.094
		0.884	3.04
		0.884	3.007
		0.065	2.895
		0.065	2.846
			2.797
			2.795
			2.79
			2.748
			2.737
			2.667
			2.663
			2.64
			2.629
			2.614
			2.607
			2.591
			2.576
			2.576
			2.54
			2.538
			2.516
			2.43
			2.404
			2.359
			2.328
			2.306
			2.306
			2.263
			2.252
			2.167
			2.165
			2.138
			2.102
			2.096
			2.08
			2.074
			2.065
			2.058
			2.042
			2.031
			2.031
			1.978
			1.962
			1.906
			1.902
			1.902
			1.877
			1.875
			1.864
			1.859
			1.848
			1.848
			1.837
			1.837
			1.837
			1.826
			1.81
			1.806
			1.806
			1.804
			1.788
			1.741
			1.712
			1.681
			1.672
			1.638
			1.605
			1.6
			1.567
			1.562
			1.558
			1.542
			1.536
			1.531
			1.487
			1.455
			1.455
			1.444
			1.433
			1.417
			1.417
			1.413
			1.379
			1.368
			1.364
			1.353
			1.353
			1.341
			1.341
			1.337
			1.326
			1.315
			1.315
			1.294
			1.292
			1.283
			1.277
			1.261
			1.228
			1.228
			1.223
			1.223
			1.219
			1.163
			1.163
			1.158
			1.158
			1.132
			1.132
			1.121
			1.121
			1.083
			1.083
			1.083
			1.072
			1.04
			1.024
			1.017
			0.991
			0.991
			0.986
			0.98
			0.975
			0.975
			0.975
			0.975
			0.964
			0.953
			0.937
			0.937
			0.937
			0.926
			0.911
			0.9
			0.868
			0.846
			0.819
			0.819
			0.781
			0.77
			0.754
			0.743
			0.739
			0.728
			0.728
			0.69
			0.69
			0.69
			0.679
			0.674
			0.674
			0.663
			0.652
			0.652
			0.641
			0.609
			0.609
			0.587
			0.587
			0.549
			0.545
			0.48
			0.48
			0.48
			0.469
			0.442
			0.415
			0.415
			0.404
			0.377
			0.366
			0.35
			0.312
			0.286
			0.286
			0.259
			0.259
			0.248
			0.221
			0.221
			0.194
			0.194
			0.156
			0.129
			4.451
			4.334
			1.132
			0.533
			0.324
			1.832
			0.469
			0.339
			0.065
			0.065
			0.431
			0.83
			2.172
			1.341
			1.002
			0.96
			0.868
			0.781
			0.183
			0.35
			0.705
			0.701
			0.286
			0.065
			1.201
			0.221
			0.937
			0.065
			1.406
			4.882
			3.545
			1.719
			0.652
			0.587
			0.065
			2.257
			0.065
			6.129
			5.194
			4.754
			4.64
			4.181
			3.966
			3.734
			3.54
			3.415
			3.379
			3.308
			3.264
			3.156
[truncated: 187 more rows]

## Sheet: Fig. S4D
SPIN-1::mCh (endogenous), larval (L1)
intensities (a.u.)						F= Fed; S= Starved
WT (F)	WT (S)	unc-51 (F)	unc-51 (S)
0.957004	1.56061	2.8259	1.68622			Number of families	1
1.106	1.60003	2.07624	2.50499			Number of comparisons per family	6
1.1325	2.41664	2.25477	2.79246			Alpha	0.05
0.692234	2.18652	1.74718	1.24514			Two-way ANOVA
0.886858	2.20909	1.3324	2.01168			Tukey's multiple comparisons test	Mean Diff.	95.00% CI of diff.	Below threshold?	Summary	Adjusted P Value
1.10846	1.95279	1.76429	2.68637
1.28779	1.75446	3.76256	1.96207			WT (F) vs. WT (S)	-0.9283	-1.252 to -0.6042	Yes	****	<0.0001
1.01573	1.79814	2.20279	1.4667			WT (F) vs. unc-51 (F)	-1.065	-1.382 to -0.7489	Yes	****	<0.0001
0.936668	1.61315	1.70521	2.63921			WT (F) vs. unc-51 (S)	-1.159	-1.476 to -0.8429	Yes	****	<0.0001
0.991811	2.25482	1.81101	2.34496			WT (S) vs. unc-51 (F)	-0.1369	-0.4599 to 0.1860	No	ns	0.6854
0.814113	1.53849	1.28434	1.75089			WT (S) vs. unc-51 (S)	-0.231	-0.5540 to 0.09199	No	ns	0.248
1.17904	2.07179	1.24408	1.41305			unc-51 (F) vs. unc-51 (S)	-0.09404	-0.4070 to 0.2189	No	ns	0.8609
1.03122	1.55084	2.69957	1.18875
0.860575	2.12098	1.22085	2.21941
1.118	2.23106	1.9756	1.2899			Test details	Mean 1	Mean 2	Mean Diff.	SE of diff.	N1	N2	q	DF
1.07144	2.15183	2.40022	2.35113
1.33427	1.98007	1.96585	2.17814			WT (F) vs. WT (S)	0.9978	1.926	-0.9283	0.124	34	32	10.59	98
0.937945	1.74777	1.54079	1.9095			WT (F) vs. unc-51 (F)	0.9978	2.063	-1.065	0.1211	34	35	12.44	98
1.11958	1.91794	2.29718	2.20101			WT (F) vs. unc-51 (S)	0.9978	2.157	-1.159	0.1211	34	35	13.54	98
1.04308	1.6936	2.56496	1.90266			WT (S) vs. unc-51 (F)	1.926	2.063	-0.1369	0.1236	32	35	1.567	98
0.907056	1.8225	1.9912	2.09036			WT (S) vs. unc-51 (S)	1.926	2.157	-0.231	0.1236	32	35	2.643	98
1.48417	1.76863	1.33094	5.1006			unc-51 (F) vs. unc-51 (S)	2.063	2.157	-0.09404	0.1197	35	35	1.111	98
1.02784	1.61691	2.89295	2.37948
1.07334	1.6248	2.10366	1.90269
0.879885	1.87191	2.7588	1.74284
0.665377	2.24709	2.05307	2.4101
1.17128	2.06632	2.01327	1.70279
0.898662	2.38789	2.00598	2.51144
0.830351	1.26504	1.56845	1.99423
1.22867	1.6912	3.09976	1.89639
0.58342	2.0654	1.92266	1.73009
0.957981	2.45216	2.07092	1.73342
0.795393		2.05572	2.77777
0.872263		2.27925	3.09853
		1.38644	2.68534

## Sheet: Fig. S4F
SPIN-1::mCh (endogenous), adult (day 2)
intensities (a.u.)						F= Fed; S= Starved
WT (F)	WT (S)	unc-51 (F)	unc-51 (S)
0.790778	1.00028	1.60463	1.3866			Number of families	1
1.11014	1.411	1.37697	1.18678			Number of comparisons per family	6
0.813283	1.1123	1.05106	1.24363			Alpha	0.05
1.13799	1.62495	1.50366	1.43883			Two-way ANOVA
0.937048	1.4391	1.51234	1.35756			Tukey's multiple comparisons test	Mean Diff.	95.00% CI of diff.	Below threshold?	Summary	Adjusted P Value
1.07644	1.07221	1.05588	1.33274
0.70922	1.35469	2.03537	1.74694			WT (F) vs. WT (S)	-0.3342	-0.5767 to -0.09159	Yes	**	0.0035
0.890303	1.41215	1.90284	1.36236			WT (F) vs. unc-51 (F)	-0.4779	-0.7204 to -0.2353	Yes	****	<0.0001
0.966635	1.46383	1.27803	1.16568			WT (F) vs. unc-51 (S)	-0.4338	-0.6764 to -0.1913	Yes	***	0.0001
1.1194	1.40878	1.26952	1.87793			WT (S) vs. unc-51 (F)	-0.1437	-0.3863 to 0.09885	No	ns	0.3981
1.00747	1.38445	1.40089	2.17642			WT (S) vs. unc-51 (S)	-0.09968	-0.3422 to 0.1429	No	ns	0.692
1.24423	1.31883	1.4078	1.12006			unc-51 (F) vs. unc-51 (S)	0.04404	-0.1985 to 0.2866	No	ns	0.9619
1.14354	1.18998	2.16822	1.25053
0.992268	1.48265	1.27258	1.19596
1.06126	1.33707	1.32815	1.66538			Test details	Mean 1	Mean 2	Mean Diff.	SE of diff.	N1	N2	q	DF
						WT (F) vs. WT (S)	1	1.334	-0.3342	0.09068	15	15	5.211	42
						WT (F) vs. unc-51 (F)	1	1.478	-0.4779	0.09068	15	15	7.453	42
						WT (F) vs. unc-51 (S)	1	1.434	-0.4338	0.09068	15	15	6.766	42
						WT (S) vs. unc-51 (F)	1.334	1.478	-0.1437	0.09068	15	15	2.241	42
						WT (S) vs. unc-51 (S)	1.334	1.434	-0.09968	0.09068	15	15	1.555	42
						unc-51 (F) vs. unc-51 (S)	1.478	1.434	0.04404	0.09068	15	15	0.6868	42

## Sheet: Fig. S4H
SPIN-1::mCh (endogenous)
junctions/object					Number of families	1
control	0.25mM PQ	5mM PQ			Number of comparisons per family	2
0.0512821	0.294872	0.3125			Alpha	0.05
0.0952381	0.272727	0.432432			One-way ANOVA
0.08	0.371429	0.4			Dunnett's multiple comparisons test	Mean Diff.	95.00% CI of diff.	Below threshold?	Summary	Adjusted P Value	A-?
0.152	0.420769	0.419753			control vs. 0.25mM PQ	-0.2255	-0.2584 to -0.1927	Yes	****	<0.0001	B	0.25mM PQ
0.104762	0.325	0.367816			control vs. 5mM PQ	-0.2874	-0.3203 to -0.2545	Yes	****	<0.0001	C	5mM PQ
0.15	0.410769	0.365217
0.0967742	0.303797	0.313725			Test details	Mean 1	Mean 2	Mean Diff.	SE of diff.	n1	n2	q	DF
0.162162	0.397727	0.365079			control vs. 0.25mM PQ	0.1016	0.3272	-0.2255	0.0145	20	20	15.55	57
0.125	0.353448	0.445783			control vs. 5mM PQ	0.1016	0.3891	-0.2874	0.0145	20	20	19.82	57
0.134615	0.353448	0.433962
0.125	0.311688	0.369863
0.12	0.272	0.411687
0.113	0.25974	0.424658
0.0975	0.320988	0.434343
0.0389	0.23	0.315217
0.1156	0.254717	0.339458
0.0838	0.328767	0.359045
0.0749	0.333333	0.440494
0.0293	0.366337	0.379305
0.0827	0.361905	0.450944

## Sheet: Fig. S4J
SPIN-1::mCh (endogenous)
intensities (a.u.)				Table Analyzed	Data 1
control	0.25mM PQ
1.07416	1.63122			Column B	0.25mM PQ
0.931138	1.73853			vs.	vs.
1.20034	1.65799			Column A	control
0.886103	1.80608
1.05488	1.48597			Unpaired t test
1.22671	1.52776			P value	<0.0001
0.98794	1.65637			P value summary	****
0.950816	1.48394			Significantly different (P < 0.05)?	Yes
1.18634	1.48881			One- or two-tailed P value?	Two-tailed
1.01817	1.73082			t, df	t=9.380, df=36
1.22874	1.55636
0.974348	1.29264			How big is the difference?
0.93905	1.50362			Mean of column A	1.053
1.05265	1.2334			Mean of column B	1.504
1.20257	1.36567			Difference between means (B - A) ± SEM	0.4510 ± 0.04808
0.988143	1.28047			95% confidence interval	0.3535 to 0.5485
0.830316	1.39934			R squared (eta squared)	0.7096
1.04819	1.42024
1.21941	1.30927			F test to compare variances
				F, DFn, Dfd	1.797, 18, 18
				P value	0.2232
				P value summary	ns
				Significantly different (P < 0.05)?	No
				Data analyzed
				Sample size, column A	19
				Sample size, column B	19
