# Supplementary material for: Tubular lysosome induction couples animal starvation to healthy aging
Source: Nat Aging. 2023 Aug 14;3(9):1091–106. doi: 10.1038/s43587-023-00470-6 (PMC10501908; doi:10.1038/s43587-023-00470-6)
Supplement: Source Data Extended Data Fig. 5 — Statistical source data for Extended Data Fig. 5. [file 43587_2023_470_MOESM16_ESM.xlsx]

## Sheet: Fig. S5B
Pges-1::spin-1::mCh
junctions/object							F= Fed; S= Starved
P0 (S)	control F1 (F)	ash-2 RNAi F1 (F)	set-2 RNAi F1 (F)	wdr-5 RNAi F1 (F)
0.48	0.5	0.166667	0	0			Number of families	1
0.320755	0.454545	0	0.0666667	0.1			Number of comparisons per family	4
0.456522	0.411765	0	0	0			Alpha	0.05
0.472222	0.333333	0.0666667	0.136364	0.176471			One-way ANOVA
0.414634	0.5	0.324324	0.125	0.46875			Dunnett's multiple comparisons test	Mean Diff.	95.00% CI of diff.	Below threshold?	Summary	Adjusted P Value	A-?
0.47619	0.387097	0.0625	0	0.266667			P0 (S) vs. control F1 (F)	0.02421	-0.09595 to 0.1444	No	ns	0.9576	B	control F1 (F)
0.529412	0.444444	0.25	0.0526316	0.304348			P0 (S) vs. ash-2 RNAi F1 (F)	0.2855	0.1701 to 0.4009	Yes	****	<0.0001	C	ash-2 RNAi F1 (F)
0.509804	0.520548	0.0714286	0.125	0.166667			P0 (S) vs. set-2 RNAi F1 (F)	0.3526	0.2358 to 0.4695	Yes	****	<0.0001	D	set-2 RNAi F1 (F)
0.472727	0.40625	0.230769	0	0.117647			P0 (S) vs. wdr-5 RNAi F1 (F)	0.3137	0.1953 to 0.4321	Yes	****	<0.0001	E	wdr-5 RNAi F1 (F)
0.46875	0.5	0.352941	0.173913	0
0.527778	0.368421	0.396825	0.0476191	0			Test details	Mean 1	Mean 2	Mean Diff.	SE of diff.	n1	n2	q	DF
	0.392857	0	0.2	0.473684			P0 (S) vs. control F1 (F)	0.4663	0.442	0.02421	0.04852	11	14	0.4989	68
	0.413793	0.309859	0.178571	0.214286			P0 (S) vs. ash-2 RNAi F1 (F)	0.4663	0.1808	0.2855	0.0466	11	17	6.126	68
	0.555556	0.307692	0.45	0			P0 (S) vs. set-2 RNAi F1 (F)	0.4663	0.1136	0.3526	0.04717	11	16	7.476	68
		0.315789	0.214286	0			P0 (S) vs. wdr-5 RNAi F1 (F)	0.4663	0.1526	0.3137	0.04781	11	15	6.562	68
		0.136364	0.0476191
		0.0810811
