# Supplementary material for: Tubular lysosome induction couples animal starvation to healthy aging
Source: Nat Aging. 2023 Aug 14;3(9):1091–106. doi: 10.1038/s43587-023-00470-6 (PMC10501908; doi:10.1038/s43587-023-00470-6)
Supplement: Source Data Extended Data Fig. 6 — Statistical source data for Extended Data Fig. 6. [file 43587_2023_470_MOESM17_ESM.xlsx]

## Sheet: Fig. S6B
Pges-1::nuc-1::mCh, larval (L1)
junctions/object						F= Fed; S= Starved
WT (F)	WT (S)	spin-1,2,3 (F)	spin-1,2,3 (S)
0.06	0.225806	0	0.090909			Number of families	1
0.0377358	0.37931	0	0			Number of comparisons per family	6
0.0909091	0.166667	0.029412	0			Alpha	0.05
0.103448	0.162791	0	0			Two-way ANOVA
0	0.288889	0.021739	0			Tukey's multiple comparisons test	Mean Diff.	95.00% CI of diff.	Below threshold?	Summary	Adjusted P Value
0	0.192308	0	0			WT (F) vs. WT (S)	-0.2615	-0.2976 to -0.2253	Yes	****	<0.0001	A-B
0	0.25	0	0			WT (F) vs. spin-1,2,3 (F)	0.02613	-0.01045 to 0.06271	No	ns	0.2466	A-C
0	0.244444	0	0			WT (F) vs. spin-1,2,3 (S)	0.02556	-0.01202 to 0.06315	No	ns	0.2875	A-D
0	0.365079	0	0			WT (S) vs. spin-1,2,3 (F)	0.2876	0.2515 to 0.3237	Yes	****	<0.0001	B-C
0	0.211538	0	0			WT (S) vs. spin-1,2,3 (S)	0.287	0.2499 to 0.3242	Yes	****	<0.0001	B-D
0	0.381443	0	0			spin-1,2,3 (F) vs. spin-1,2,3 (S)	-0.0005699	-0.03815 to 0.03701	No	ns	>0.9999	C-D
0.0588235	0.391892	0	0
0.025	0.290323	0	0			Test details	Mean 1	Mean 2	Mean Diff.	SE of diff.	n1	n2	q	DF
0	0.372549	0	0			WT (F) vs. WT (S)	0.03061	0.2921	-0.2615	0.01375	20	21	26.88	75
0.0454545	0.355932	0	0			WT (F) vs. spin-1,2,3 (F)	0.03061	0.004481	0.02613	0.01392	20	20	2.655	75
0.0666667	0.343284	0	0			WT (F) vs. spin-1,2,3 (S)	0.03061	0.005051	0.02556	0.0143	20	18	2.528	75
0.0333333	0.352941	0	0			WT (S) vs. spin-1,2,3 (F)	0.2921	0.004481	0.2876	0.01375	21	20	29.57	75
0.0454545	0.361702	0	0			WT (S) vs. spin-1,2,3 (S)	0.2921	0.005051	0.287	0.01414	21	18	28.71	75
0.0454545	0.298507	0.038462				spin-1,2,3 (F) vs. spin-1,2,3 (S)	0.004481	0.005051	-0.0005699	0.0143	20	18	0.05635	75
0	0.263158	0
	0.235294

## Sheet: Fig. S6C
Pges-1::nuc-1::mCh, larval (L1)
object length (µm)						F= Fed; S= Starved
WT (F)	WT (S)	spin-1,2,3 (F)	spin-1,2,3 (S)
0.065	5.544	0.194	2.893			Number of families	1
0.065	0.663	0.194	2.377			Number of comparisons per family	6
0.065	1.406	0.194	1.795			Alpha	0.05
0.065	2.344	0.194	1.52			Two-way ANOVA
0.065	2.069	0.194	1.52			Tukey's multiple comparisons test	Mean Diff.	95.00% CI of diff.	Below threshold?	Summary	Adjusted P Value
0.065	3.589	0.194	1.487			WT (F) vs. WT (S)	-1.904	-2.080 to -1.727	Yes	****	<0.0001	A-B
0.065	2.846	0.194	1.44			WT (F) vs. spin-1,2,3 (F)	-0.1089	-0.3081 to 0.09039	No	ns	0.4961	A-C
0.065	2.812	0.194	1.406			WT (F) vs. spin-1,2,3 (S)	-0.1252	-0.3718 to 0.1214	No	ns	0.5592	A-D
0.065	2.15	0.194	1.326			WT (S) vs. spin-1,2,3 (F)	1.795	1.603 to 1.987	Yes	****	<0.0001	B-C
0.065	1.875	0.194	1.326			WT (S) vs. spin-1,2,3 (S)	1.778	1.537 to 2.019	Yes	****	<0.0001	B-D
0.065	1.746	0.194	1.326			spin-1,2,3 (F) vs. spin-1,2,3 (S)	-0.01633	-0.2744 to 0.2417	No	ns	0.9985	C-D
0.065	1.681	0.194	1.245
0.065	1.681	0.194	1.245			Test details	Mean 1	Mean 2	Mean Diff.	SE of diff.	n1	n2	q	DF
0.065	1.6	0.194	1.212			WT (F) vs. WT (S)	0.342	2.245	-1.904	0.06857	393	471	39.26	1305
0.065	1.245	0.194	1.165			WT (F) vs. spin-1,2,3 (F)	0.342	0.4508	-0.1089	0.07746	393	293	1.988	1305
0.065	1.212	0.194	1.165			WT (F) vs. spin-1,2,3 (S)	0.342	0.4672	-0.1252	0.09586	393	152	1.847	1305
0.065	1.018	0.194	1.165			WT (S) vs. spin-1,2,3 (F)	2.245	0.4508	1.795	0.07467	471	293	33.99	1305
0.065	0.549	0.194	1.165			WT (S) vs. spin-1,2,3 (S)	2.245	0.4672	1.778	0.09362	471	152	26.86	1305
0.065	0.469	0.194	1.051			spin-1,2,3 (F) vs. spin-1,2,3 (S)	0.4508	0.4672	-0.01633	0.1003	293	152	0.2302	1305
0.065	0.469	0.194	1.051
0.065	4.058	0.194	0.937
0.065	3.944	0.194	0.937
0.065	3.328	0.194	0.937
0.065	2.15	0.194	0.937
0.065	2.036	0.194	0.857
0.065	1.567	0.194	0.857
0.065	1.406	0.194	0.857
0.065	0.469	0.194	0.857
0.065	3.007	0.194	0.824
0.065	3.589	0.194	0.663
0.065	1.681	0.194	0.663
0.065	4.105	0.194	0.663
0.065	3.314	0.194	0.663
0.065	2.765	0.194	0.663
0.065	2.31	0.194	0.663
0.065	1.52	0.194	0.663
0.065	8.567	0.194	0.582
0.065	5.076	0.194	0.582
0.065	4.591	0.194	0.582
0.065	0.522	0.194	0.582
0.065	4.075	0.194	0.582
0.065	2.022	0.194	0.582
0.065	1.25	0.194	0.549
0.065	1.094	0.194	0.469
0.065	1.045	0.194	0.469
0.065	0.609	0.194	0.388
0.065	0.522	0.194	0.388
0.065	1.207	0.194	0.388
0.065	2.386	0.194	0.388
0.065	4.107	0.194	0.388
0.065	0.868	0.194	0.388
0.065	2.824	0.194	0.388
0.065	0.991	0.194	0.388
0.065	2.027	0.194	0.388
0.065	6.91	0.194	0.388
0.065	2.801	0.194	0.388
0.065	2.149	0.194	0.388
0.065	1.757	0.194	0.388
0.065	1.536	0.194	0.388
0.065	1.471	0.194	0.388
0.065	0.937	0.194	0.388
0.065	0.937	0.194	0.275
0.065	0.754	0.194	0.275
0.065	0.69	0.194	0.275
0.065	2.042	0.194	0.275
0.065	1.875	0.194	0.275
0.065	1.143	0.194	0.275
0.065	5.739	0.194	0.275
0.065	4.332	0.194	0.275
0.065	3.944	0.194	0.194
0.065	2.732	0.194	0.194
0.065	2.538	0.194	0.194
0.065	2.356	0.194	0.194
0.065	2.183	0.194	0.194
0.065	1.842	0.194	0.194
0.065	1.795	0.194	0.194
0.065	1.795	0.194	0.194
0.065	1.681	0.194	0.194
0.065	1.406	0.194	0.194
0.065	0.971	0.194	0.194
0.065	0.663	0.194	0.194
0.065	0.549	0.194	0.194
0.065	1.795	0.194	0.194
0.065	1.567	0.194	0.194
0.065	1.406	0.194	0.194
0.065	1.326	0.194	0.194
0.065	1.051	0.194	0.194
0.065	5.303	0.194	0.194
0.065	3.281	0.194	0.194
0.065	4.527	0.194	0.194
0.065	1.52	0.194	0.194
0.065	4.058	0.194	0.194
0.065	3.133	0.194	0.194
0.065	3.054	0.194	0.194
0.065	2.732	0.194	0.194
0.065	2.424	0.194	0.194
0.065	2.15	0.194	0.194
0.065	2.116	0.194	0.194
0.065	2.069	0.194	0.194
0.065	1.681	0.194	0.194
0.065	1.212	0.194	0.194
0.065	1.163	0.194	0.194
0.065	1.132	0.194	0.194
0.065	1.018	0.194	0.194
0.065	0.857	0.194	0.194
0.065	0.582	0.194	0.194
0.065	0.582	0.194	0.194
0.065	4.011	0.194	0.194
0.065	2.15	0.194	0.194
0.065	1.989	0.194	0.194
0.065	1.795	0.194	0.194
0.065	1.6	0.194	0.194
0.065	1.292	0.194	0.194
0.065	1.292	0.194	0.194
0.065	1.132	0.194	0.194
0.065	1.051	0.194	0.194
0.065	0.937	0.194	0.194
0.065	0.469	0.194	0.194
0.065	2.571	0.194	0.194
0.065	2.424	0.194	0.194
0.065	2.377	0.194	0.194
0.065	2.23	0.194	0.194
0.065	1.842	0.194	0.194
0.065	1.292	0.194	0.194
0.065	1.212	0.194	0.194
0.065	1.163	0.194	0.194
0.065	0.743	0.194	0.194
0.065	2.15	0.194	0.194
0.065	1.245	0.194	0.194
0.065	7.225	0.194	0.194
0.065	6.235	0.194	0.194
0.065	5.382	0.194	0.194
0.065	4.834	0.194	0.194
0.092	4.219	0.194	0.194
0.092	3.669	0.194	0.194
0.092	3.622	0.194	0.194
0.092	3.442	0.194	0.194
0.092	3.087	0.194	0.194
0.092	3.087	0.194	0.194
0.092	2.699	0.194	0.194
0.092	2.618	0.194	0.194
0.092	2.571	0.194	0.194
0.092	2.457	0.194	0.194
0.092	2.183	0.194	0.194
0.092	2.15	0.194	0.194
0.092	2.15	0.194	0.194
0.092	2.069	0.194	0.194
0.092	2.069	0.194	0.194
0.092	2.036	0.194	0.194
0.092	1.955	0.194	0.194
0.092	1.908	0.194	0.194
0.092	1.875	0.194	0.194
0.092	1.875	0.194
0.092	1.567	0.275
0.092	1.567	0.275
0.092	1.52	0.275
0.092	1.326	0.275
0.092	1.326	0.275
0.092	1.292	0.275
0.092	1.292	0.275
0.092	1.212	0.275
0.092	1.132	0.275
0.092	0.857	0.275
0.092	0.857	0.275
0.092	0.857	0.275
0.092	0.824	0.275
0.092	0.824	0.275
0.092	0.824	0.275
0.092	0.777	0.275
0.092	0.743	0.275
0.092	0.663	0.275
0.092	0.549	0.275
0.092	0.549	0.275
0.092	0.549	0.275
0.092	0.469	0.275
0.092	6.917	0.275
0.129	6.113	0.388
0.129	4.848	0.388
0.129	4.768	0.388
0.129	4.446	0.388
0.129	3.864	0.388
0.129	3.83	0.388
0.129	3.622	0.388
0.129	3.248	0.388
0.129	3.073	0.388
0.129	3.04	0.388
0.129	2.959	0.388
0.129	2.926	0.388
0.129	2.858	0.388
0.129	2.665	0.388
0.129	2.491	0.388
0.129	2.183	0.388
0.129	2.15	0.388
0.129	2.15	0.388
0.129	1.989	0.388
0.129	1.875	0.388
0.129	1.761	0.388
0.129	1.714	0.388
0.156	1.714	0.388
0.156	1.681	0.388
0.156	1.634	0.388
0.156	1.52	0.388
0.156	1.212	0.388
0.156	1.212	0.388
0.156	1.098	0.388
0.156	1.051	0.388
0.156	0.857	0.388
0.156	0.824	0.388
0.156	0.824	0.388
0.156	0.663	0.469
0.156	0.663	0.469
0.156	0.469	0.469
0.156	6.354	0.469
0.156	6.06	0.469
0.156	5.35	0.469
0.183	4.815	0.549
0.183	4.379	0.549
0.183	4.366	0.549
0.183	3.442	0.549
0.183	3.348	0.582
0.183	3.134	0.582
0.183	3.087	0.582
0.183	3.087	0.582
0.183	1.908	0.582
0.183	1.681	0.582
0.183	1.681	0.582
0.183	1.567	0.582
0.183	1.553	0.582
0.194	1.373	0.582
0.194	1.373	0.582
0.194	1.245	0.582
0.194	1.051	0.663
0.194	1.018	0.663
0.194	0.857	0.663
0.194	0.824	0.663
0.221	0.743	0.663
0.221	2.505	0.663
0.221	1.955	0.663
0.221	1.6	0.663
0.221	0.663	0.743
0.221	10.734	0.743
0.221	5.511	0.777
0.221	4.895	0.777
0.221	3.234	0.777
0.248	3.213	0.857
0.248	2.959	0.857
0.248	2.665	0.857
0.248	2.035	0.857
0.248	1.989	0.857
0.248	1.842	0.937
0.248	1.795	0.937
0.259	1.6	0.971
0.259	1.567	0.971
0.259	1.326	0.971
0.259	1.245	0.971
0.275	1.165	1.018
0.275	1.132	1.018
0.275	1.132	1.051
0.275	1.132	1.051
0.275	1.018	1.051
0.286	1.018	1.051
0.286	0.937	1.051
0.286	0.937	1.051
0.312	0.857	1.051
0.312	0.824	1.132
0.312	0.663	1.132
0.324	1.487	1.132
0.324	1.487	1.132
0.339	3.911	1.132
0.339	5.611	1.132
0.339	5.384	1.165
0.35	4.138	1.212
0.35	3.622	1.212
0.35	3.167	1.245
0.377	3.04	1.292
0.377	2.377	1.359
0.377	2.23	1.359
0.388	1.922	1.406
0.388	1.795	1.44
0.388	1.487	1.487
0.404	1.212	1.52
0.404	1.098	1.52
0.404	0.743	1.553
0.404	0.743	1.6
0.415	10.104	1.681
0.415	3.783	1.714
0.415	3.007	1.714
0.431	2.893	1.795
0.442	0.857	1.795
0.442	0.469	1.875
0.442	1.52	1.908
0.442	6.743	1.989
0.442	5.886	2.102
0.469	5.497
0.469	4.64
0.48	4.413
0.507	3.83
0.507	3.475
0.507	3.281
0.522	3.073
0.522	3.04
0.533	2.926
0.545	2.746
0.545	2.732
0.545	2.618
0.56	2.585
0.571	2.377
0.582	2.297
0.587	2.15
0.587	1.942
0.598	1.714
0.598	1.132
0.625	0.937
0.625	0.549
0.625	0.469
0.636	1.681
0.636	11.363
0.636	3.717
0.636	3.267
0.636	1.795
0.652	1.487
0.69	0.388
0.69	2.779
0.69	2.15
0.701	7.614
0.701	3.669
0.701	3.428
0.705	2.685
0.705	2.652
0.712	2.538
0.728	2.457
0.754	2.344
0.754	2.116
0.754	2.036
0.766	1.761
0.781	1.326
0.792	1.245
0.792	1.212
0.792	0.937
0.792	0.937
0.835	0.937
0.835	0.777
0.835	0.743
0.857	0.549
0.857	3.281
0.862	2.183
0.873	5.852
0.884	4.058
0.895	3.864
0.9	3.797
0.9	3.007
0.906	2.732
0.911	2.15
0.96	2.15
0.986	1.989
0.991	1.875
0.991	1.681
1.029	1.6
1.029	1.487
1.04	1.406
1.04	1.406
1.067	1.406
1.072	1.373
1.094	1.212
1.116	0.824
1.132	0.743
1.17	0.582
1.196	7.969
1.207	4.527
1.207	4.413
1.219	3.797
1.223	3.783
1.223	3.701
1.239	3.475
1.25	3.362
1.272	3.362
1.292	3.215
1.337	3.087
1.375	3.04
1.391	3.007
1.471	2.846
1.482	2.812
1.498	2.732
1.52	2.665
1.589	2.618
1.611	2.571
1.698	2.505
1.703	2.491
1.73	2.457
1.757	2.344
1.844	2.263
1.868	2.195
1.913	2.069
	1.908
	1.795
	1.647
	1.6
	1.567
	1.567
	1.52
	1.406
	1.406
	1.406
	1.373
	1.326
	1.292
	1.212
	1.212
	1.165
	1.132
	1.132
	1.098
	1.098
	1.051
	1.051
	1.051
	0.937
	0.857
	0.743
	0.743
	0.663
	0.663
	0.549
	0.549
	0.549
	0.469
	0.469
	0.388
	1.875
	0.857
	0.824
	0.743
	4.995
	4.185
	3.783
	3.167
	3.087
	3.04
	2.505
	2.503
	2.503
	2.47
	2.23
	2.15
	2.069
	1.875
	1.634
	1.132
	1.097
	0.937
	0.937
	0.824
	0.743
	0.663
	0.663
	0.469
	3.395
	1.795
	1.567
	0.549
	5.886
	4.607
	2.457
	2.23
	1.681
	1.326
	0.937
	2.571
	2.344
	1.875
	1.567
