# Supplementary material for: Tubular lysosome induction couples animal starvation to healthy aging
Source: Nat Aging. 2023 Aug 14;3(9):1091–106. doi: 10.1038/s43587-023-00470-6 (PMC10501908; doi:10.1038/s43587-023-00470-6)
Supplement: Source Data Extended Data Fig. 7 — Statistical source data for Extended Data Fig. 7. [file 43587_2023_470_MOESM18_ESM.xlsx]

## Sheet: Fig. S7A
%eat-2					name	n	days	std_err	95_ci	at_25	at_50	at_75	at_90	at_100	95_median_ci	at_inter_25	at_inter_50	at_inter_75	at_inter_90	at_inter_100
Time (days)	# dead	Percent survival			eat-2D	177/215	28.06	0.38	27.31 ~ 28.80	25	28	31	36	40	27.0 ~ 27.0	24.1	27.02	29.47	34.58	40
3	0	100			eat-2 spin1D	138/212	26.32	0.27	25.79 ~ 26.84	24	26	28	31	33	- ~ -	22.88	25.14	27.62	30.02	33
5	0	100
7	0	100
9	0	100			condition	chi	pvalue	corrected_pvalue
11	0	100			eat-2 spin1D v.s. eat-2D	19.61	9.5e-06	3.8e-05
13	0	100
16	3	98.3051
18	2	97.1751
20	7	93.2203
22	5	90.3955
24	25	76.2712
25	22	63.8418
27	24	50.2825
28	31	32.7684
31	28	16.9492
33	6	13.5593
36	12	6.77966
38	6	3.38983
40	6	0
%eat-2 spin1D
Time (days)	# dead	Percent survival
3	0	100
5	0	100
7	0	100
9	0	100
11	0	100
13	0	100
15	0	100
17	0	100
19	2	98.5507
22	21	83.3333
24	26	64.4928
26	35	39.1304
28	24	21.7391
30	16	10.1449
31	8	4.34783
33	6	0

## Sheet: Fig. S7D
	thrashes/min												Number of families	2
Days of adulthood	WT												Number of comparisons per family	2
1	252	242	234	244	220	240	258	220	246	240			Alpha	0.05
10	140	84	184	102	160	122	84	108	130	110			Two-way ANOVA
													Šídák's multiple comparisons test	Mean Diff.	95.00% CI of diff.	Below threshold?	Summary	Adjusted P Value
													Wild-type - spin-1,2,3d
													Row 1	12.4	-11.41 to 36.21	No	ns	0.4164
Days of adulthood	spin-1,2,3												Row 2	16	-7.806 to 39.81	No	ns	0.2395
1	228	234	234	208	244	226	218	224	234	222
10	60	148	106	130	90	132	106	62	86	144
													Test details	Mean 1	Mean 2	Mean Diff.	SE of diff.	N1	N2	t	DF
													Wild-type - spin-1,2,3d
													Row 1	239.6	227.2	12.4	10.35	10	10	1.198	54
													Row 2	122.4	106.4	16	10.35	10	10	1.546	54

## Sheet: Fig. S7F
Phalloidin (day 1)
# breaks per muscle cell								Number of families	1
day 1		day 5		day 10				Number of comparisons per family	3
WT	spin-1,2,3	WT	spin-1,2,3	WT	spin-1,2,3			Alpha	0.05
0	6	2	1	11	4
0	2	4	3	4	5			Šídák's multiple comparisons test	Predicted (LS) mean diff.	95.00% CI of diff.	Below threshold?	Summary	Adjusted P Value
0	0	8	3	5	8			Two-way ANOVA
0	0	2	2	4	6			Wild-type - spin-1,2,3
0	4	2	1	3	5			day 1	-0.2727	-1.378 to 0.8327	No	ns	0.9107
0	3	5	2	6	3			day 5	0.8537	-0.2096 to 1.917	No	ns	0.155
0	3	2	3	2	5			day 10	-0.2757	-1.372 to 0.8204	No	ns	0.906
0	0	2	3	4	8
0	0	2	0	8	6
0	0	0	0	7	6			Test details	Predicted (LS) mean 1	Predicted (LS) mean 2	Predicted (LS) mean diff.	SE of diff.	N1	N2	t	DF
0	0	3	3	12	5
0	0	4	2	7	8			Wild-type - spin-1,2,3
0	0	2	3	7	6			day 1	0.6667	0.9394	-0.2727	0.4589	30	33	0.5943	189
0	0	3	2	5	8			day 5	2.939	2.086	0.8537	0.4414	33	35	1.934	189
0	0	4	5	10	10			day 10	6.273	6.548	-0.2757	0.455	33	31	0.6059	189
0	0	2	3	6	6
0	0	4	3	7	5
0	1	0	5	8	7
0	0	7	1	6	12
0	0	2	1	4	9
1	0	2	0	7	7
1	0	2	0	3	10
1	0	3	0	6	5
2	0	9	0	5	5
2	0	3	3	6	4
2	0	5	3	6	5
2	0	0	2	4	7
2	0	0	2	5	8
3	2	5	2	5	9
4	3	4	2	7	6
	2	0	2	8	5
	2	2	2	9
	3	2	4	10
			3
			2
