# Supplementary material for: Tubular lysosome induction couples animal starvation to healthy aging
Source: Nat Aging. 2023 Aug 14;3(9):1091–106. doi: 10.1038/s43587-023-00470-6 (PMC10501908; doi:10.1038/s43587-023-00470-6)
Supplement: Source Data Extended Data Fig. 8 — Statistical source data for Extended Data Fig. 8. [file 43587_2023_470_MOESM19_ESM.xlsx]

## Sheet: Fig. S8A
%WT-AL					Name	n	Days	S.E.	95% C.I.	0.25	0.5	0.75	0.9	1	95% Median<br>C.I.	0.25	0.5	0.75	0.9	1
Time (days)	# dead	Percent Survival			WT-AL	47/60	15.77	0.60	14.59 ~ 16.94	12.00	16.00	20.00	20.00	23.00	14.0 ~ 16.0	11.95	15.83	17.98	19.61	23.00
1	0	100			WT-sDR	19/60	20.11	0.98	18.18 ~ 22.03	16.00	22.00	23.00	25.00	25.00	17.0 ~ 22.0	15.75	21.50	22.85	24.05	25.00
4	0	100			spin-1,2,3-AL	39/60	13.23	0.53	12.19 ~ 14.27	11.00	12.00	15.00	20.00	20.00	12.0 ~ 13.0	10.44	11.94	14.63	17.07	20.00
5	0	100			spin-1,2,3-sDR	28/60	13.86	0.61	12.67 ~ 15.04	12.00	14.00	15.00	20.00	20.00	13.0 ~ 14.0	11.33	13.25	15.00	17.20	20.00
6	0	100
7	2	95.7447
8	1	93.617
9	0	93.617			Condition	chi	pvalue	corrected_pvalue
10	2	89.3617			WT-AL v.s. WT-sDR	16.57	4.7e-05	0.0001
11	2	85.1064			WT-AL v.s. spin-1,2,3-AL	10.95	0.0009	0.0028
12	5	74.4681			WT-AL v.s. spin-1,2,3-sDR	6.23	0.0126	0.0378
13	3	68.0851			WT-sDR v.s. WT-AL	16.57	4.7e-05	0.0001
14	5	57.4468			WT-sDR v.s. spin-1,2,3-AL	26.43	2.7e-07	8.2e-07
15	1	55.3191			WT-sDR v.s. spin-1,2,3-sDR	21.92	2.8e-06	8.5e-06
16	3	48.9362			spin-1,2,3-AL v.s. WT-AL	10.95	0.0009	0.0028
17	7	34.0426			spin-1,2,3-AL v.s. WT-sDR	26.43	2.7e-07	8.2e-07
20	13	6.38298			spin-1,2,3-AL v.s. spin-1,2,3-sDR	0.43	0.5136	1
21	1	4.25532			spin-1,2,3-sDR v.s. WT-AL	6.23	0.0126	0.0378
22	1	2.12766			spin-1,2,3-sDR v.s. WT-sDR	21.92	2.8e-06	8.5e-06
23	1	0			spin-1,2,3-sDR v.s. spin-1,2,3-AL	0.43	0.5136	1
%WT-sDR
Time (days)	# dead	Percent Survival
1	0	100
4	0	100
5	0	100
6	0	100
7	0	100
8	0	100
9	0	100
10	0	100
11	1	94.7368
12	0	94.7368
13	1	89.4737
14	1	84.2105
15	1	78.9474
16	1	73.6842
17	1	68.4211
20	2	57.8947
21	1	52.6316
22	1	47.3684
23	5	21.0526
24	2	10.5263
25	2	0
%spin-1,2,3-AL
Time (days)	# dead	Percent Survival
1	0	100
4	0	100
5	0	100
6	0	100
7	2	94.8718
8	0	94.8718
9	1	92.3077
10	5	79.4872
11	4	69.2308
12	8	48.7179
13	1	46.1538
14	7	28.2051
15	2	23.0769
16	3	15.3846
17	2	10.2564
20	4	0
%spin-1,2,3-sDR
Time (days)	# dead	Percent Survival
1	0	100
4	0	100
5	0	100
6	0	100
7	0	100
8	1	96.4286
9	3	85.7143
10	0	85.7143
11	2	78.5714
12	3	67.8571
13	4	53.5714
14	4	39.2857
15	4	25
16	1	21.4286
17	3	10.7143
20	3	0

## Sheet: Fig. S8D
%WT fed					Name	n	Days	S.E.	95% C.I.	0.25	0.5	0.75	0.9	1	95% Median<br>C.I.	0.25	0.5	0.75	0.9	1
Time (days)	# dead	Percent survival			WT fed	111/140	21.38	0.45	20.49 ~ 22.26	18.00	22.00	24.00	26.00	28.00	22.0 ~ 23.0	17.84	21.76	23.93	25.98	28.00
0	0	100			WT from starved P0	59/100	23.68	0.74	22.23 ~ 25.13	22.00	24.00	28.00	30.00	32.00	23.0 ~ 24.0	21.22	23.64	27.89	29.46	32.00
1	0	100			spin-1,2,3 fed	82/120	17.79	0.38	17.04 ~ 18.54	15.00	18.00	20.00	22.00	26.00	16.0 ~ 19.0	14.41	17.40	19.85	21.65	26.00
2	0	100			spin-1,2,3 from starved P0	86/100	17.73	0.48	16.79 ~ 18.68	15.00	18.00	22.00	22.00	26.00	16.0 ~ 19.0	14.50	17.83	21.03	21.84	26.00
3	0	100
4	0	100
5	0	100			condition	χ2	p-value	Bonferroni p-value
6	0	100			WT from fed vs. WT from starved	17.82	2.4 e-5	0.0001
7	0	100			WT from fed vs. spin-1,2,3 from fed	47.88	0	0
8	1	99.0991			WT from fed vs. spin-1,2,3 from starved	40.62	0	0
9	0	99.0991			WT from starved vs. spin-1,2,3 from fed	60.3	0	0
10	0	99.0991			WT from starved vs. spin-1,2,3 from starved	55.55	0	0
11	5	94.5946			spin-1,2,3 from fed vs. spin-1,2,3 from starved	0.42	0.517	1
12	4	90.991
13	0	90.991
14	4	87.3874
15	1	86.4865
16	6	81.0811
17	0	81.0811
18	8	73.8739
19	0	73.8739
20	9	65.7658
21	0	65.7658
22	23	45.045
23	0	45.045
24	24	23.4234
25	9	15.3153
26	6	9.90991
27	0	9.90991
28	11	0
% WT from starved P0
Time (days)	# dead	Percent survival
0	0	100
1	0	100
2	0	100
3	0	100
4	0	100
5	1	98.3051
6	0	98.3051
7	0	98.3051
8	0	98.3051
9	0	98.3051
10	0	98.3051
11	1	96.6102
12	1	94.9153
13	0	94.9153
14	3	89.8305
15	2	86.4407
16	1	84.7458
17	0	84.7458
18	0	84.7458
19	0	84.7458
20	4	77.9661
21	0	77.9661
22	8	64.4068
23	4	57.6271
24	7	45.7627
25	5	37.2881
26	1	35.5932
27	0	35.5932
28	7	23.7288
29	4	16.9492
30	9	1.69491
31	0	1.69491
32	1	0
%spin-1,2,3 fed
Time (days)	# dead	Percent survival
0	0	97.561
1	0	92.6829
2	0	92.6829
3	0	80.4878
4	0	67.0732
5	0	54.878
6	0	54.878
7	0	42.6829
8	0	42.6829
9	0	21.9512
10	0	21.9512
11	2	3.65854
12	4	3.65854
13	0	1.21951
14	10	1.21951
15	11	0
%spin-1,2,3 from starved P0
Time (days)	# dead	Percent survival
0	0	97.6744
1	0	97.6744
2	0	97.6744
3	0	96.5116
4	0	96.5116
5	2	96.5116
6	0	88.3721
7	0	84.8837
8	1	84.8837
9	0	80.2326
10	0	69.7674
11	7	55.814
12	3	55.814
13	0	48.8372
14	4	46.5116
15	9	30.2326
16	12	25.5814
17	0	6.97674
18	6	5.81395
19	2	4.65116
20	14	2.32558
21	4	0
