# Supplementary material for: Tubular lysosome induction couples animal starvation to healthy aging
Source: Nat Aging. 2023 Aug 14;3(9):1091–106. doi: 10.1038/s43587-023-00470-6 (PMC10501908; doi:10.1038/s43587-023-00470-6)
Supplement: Source Data Extended Data Fig. 9 — Statistical source data for Extended Data Fig. 9. [file 43587_2023_470_MOESM20_ESM.xlsx]

## Sheet: Fig. S9B
SPIN-1::mCh; dSVIP gut OE
junctions/object				Column B	VCP inhibitor
control	VCP inhibitor			vs.	vs.
0.306569	0			Column A	control
0.275862	0
0.366516	0.08			Unpaired t test
0.153846	0			P value	<0.0001
0.509881	0			P value summary	****
0.35443	0.033			Significantly different (P < 0.05)?	Yes
0.380783	0			One- or two-tailed P value?	Two-tailed
0.185185	0			t, df	t=7.457, df=16
0.197802	0
				How big is the difference?
				Mean of column A	0.3034
				Mean of column B	0.01256
				Difference between means (B - A) ± SEM	-0.2909 ± 0.03901
				95% confidence interval	-0.3736 to -0.2082
				R squared (eta squared)	0.7766
				F test to compare variances
				F, DFn, Dfd	17.05, 8, 8
				P value	0.0006
				P value summary	***
				Significantly different (P < 0.05)?	Yes
				Data analyzed
				Sample size, column A	9
				Sample size, column B	9
