# Supplementary material for: Tubular lysosome induction couples animal starvation to healthy aging
Source: Nat Aging. 2023 Aug 14;3(9):1091–106. doi: 10.1038/s43587-023-00470-6 (PMC10501908; doi:10.1038/s43587-023-00470-6)
Supplement: Source Data Extended Data Fig. 10 — Statistical source data for Extended Data Fig. 10. [file 43587_2023_470_MOESM21_ESM.xlsx]

## Sheet: Fig. S10B
SPIN-1::mCh (endogenous)
junctions/object					Number of families	1
1d	6d	10d			Number of comparisons per family	3
0	0.242857	0.481481			Alpha	0.05
0.111111	0.205263	0.389961			One-way ANOVA
0.102041	0.236842	0.355556			Tukey's multiple comparisons test	Mean Diff.	95.00% CI of diff.	Below threshold?	Summary	Adjusted P Value
0.125	0.281818	0.491803			1d vs. 6d	-0.2196	-0.2671 to -0.1720	Yes	****	<0.0001	A-B
0	0.308219	0.369565			1d vs. 10d	-0.3653	-0.4129 to -0.3178	Yes	****	<0.0001	A-C
0	0.303704	0.422297			6d vs. 10d	-0.1458	-0.1934 to -0.09820	Yes	****	<0.0001	B-C
0.117647	0.252174	0.525806
0.0416667	0.382353	0.326087			Test details	Mean 1	Mean 2	Mean Diff.	SE of diff.	n1	n2	q	DF
0.075	0.263636	0.386765			1d vs. 6d	0.07009	0.2896	-0.2196	0.01977	20	20	15.7	57
0	0.32967	0.44086			1d vs. 10d	0.07009	0.4354	-0.3653	0.01977	20	20	26.13	57
0.0869565	0.345912	0.530612			6d vs. 10d	0.2896	0.4354	-0.1458	0.01977	20	20	10.43	57
0.15625	0.2	0.555556
0.141176	0.242857	0.511811
0.0555556	0.367816	0.471429
0.0487805	0.308411	0.4
0.121212	0.403846	0.309859
0.0625	0.219178	0.358885
0.03125	0.306122	0.502222
0.0857143	0.324873	0.516667
0.04	0.267327	0.361446

## Sheet: Fig. S10D
Pges-1::nuc-1::mCh, (adult day 5)
junctions/object					Table Analyzed	Data 15
WT	spin-1,2,3
0.412017	0				Column B	spin-1,2,3
0.399329	0				vs.	vs.
0.285714	0.020408				Column A	WT
0.387879	0.054545
0.407229	0.09375				Unpaired t test
0.431818	0.033898				P value	<0.0001
0.393064	0.103448				P value summary	****
0.192982	0.028571				Significantly different (P < 0.05)?	Yes
0.391566	0				One- or two-tailed P value?	Two-tailed
0.304965	0.045455				t, df	t=16.69, df=38
0.345238	0
0.409639	0				How big is the difference?
0.502841	0				Mean of column A	0.3804
0.452703	0				Mean of column B	0.02926
0.32963	0				Difference between means (B - A) ± SEM	-0.3511 ± 0.02104
0.512195	0				95% confidence interval	-0.3937 to -0.3085
0.216346	0.038462				R squared (eta squared)	0.8799
0.316406	0.108108
0.481651					F test to compare variances
0.35786					F, DFn, Dfd	4.655, 21, 17
0.410628					P value	0.0022
0.426184					P value summary	**
					Significantly different (P < 0.05)?	Yes
					Data analyzed
					Sample size, column A	22
					Sample size, column B	18

## Sheet: Fig. S10E
Pges-1::nuc-1::mCh, (adult day 5)
object length (µm)				Table Analyzed	S13E_figure_BL_WT vs spin 123d_day 1 vs day 5
WT	spin-1,2,3
5.776	1.875			Column D	spin-1,2,3
5.669	1.828			vs.	vs.
4.741	1.795			Column B	WT
3.169	1.795
3.081	1.795			Unpaired t test with Welch's correction
2.759	1.761			P value	<0.0001
2.544	1.761			P value summary	****
2.197	1.714			Significantly different (P < 0.05)?	Yes
1.768	1.714			One- or two-tailed P value?	Two-tailed
1.723	1.681			Welch-corrected t, df	t=47.05, df=1918
1.66	1.681
1.464	1.634			How big is the difference?
1.357	1.6			Mean of column B	2.276
1.25	1.6			Mean of column D	0.5612
0.884	1.567			Difference between means (D - B) ± SEM	-1.715 ± 0.03645
2.544	1.52			95% confidence interval	-1.786 to -1.643
2.5	1.52			R squared (eta squared)	0.5358
1.875	1.52
1.66	1.487			F test to compare variances
1.036	1.487			F, DFn, Dfd	11.14, 2666, 386
6.357	1.44			P value	<0.0001
3.491	1.44			P value summary	****
2.91	1.406			Significantly different (P < 0.05)?	Yes
3.125	1.406
6.873	1.406			Data analyzed
5.776	1.406			Sample size, column B	2667
5.043	1.406			Sample size, column D	387
5	1.406
4.419	1.406
3.794	1.406
3.535	1.406
3.384	1.406
2.714	1.359
2.652	1.326
2.607	1.326
2.544	1.326
2.544	1.326
2.393	1.292
2.348	1.292
2.327	1.245
2.285	1.245
2.134	1.245
2.027	1.245
1.982	1.245
1.982	1.212
1.982	1.165
1.875	1.132
1.831	1.132
1.768	1.132
1.768	1.132
1.723	1.132
1.616	1.132
1.616	1.132
1.616	1.132
1.509	1.132
1.464	1.132
1.402	1.132
1.357	1.098
1.357	1.051
1.311	1.051
1.25	1.051
1.25	1.051
1.25	1.051
1.143	1.051
1.098	1.051
0.991	1.051
0.991	1.018
0.991	1.018
0.884	1.018
0.884	1.018
0.884	1.018
0.884	1.018
0.777	1.018
0.625	1.018
4.804	0.971
4.634	0.971
3.964	0.937
3.902	0.937
3.844	0.937
2.542	0.937
2.5	0.937
2.348	0.937
1.831	0.937
1.812	0.937
1.509	0.937
1.464	0.937
1.402	0.857
1.25	0.857
1.143	0.857
0.991	0.857
0.732	0.857
0.732	0.857
3.794	0.857
3.643	0.857
3.491	0.857
3.169	0.857
2.027	0.857
2.027	0.857
1.357	0.857
1.357	0.857
1.143	0.857
9.205	0.824
7.759	0.777
6.66	0.777
4.589	0.777
4.16	0.777
3.232	0.777
2.714	0.777
2.714	0.777
2.5	0.743
2.327	0.743
2.241	0.743
2.134	0.743
2.134	0.743
2.043	0.743
1.875	0.743
1.66	0.743
1.66	0.743
1.616	0.743
1.509	0.663
1.402	0.663
1.357	0.663
1.357	0.663
1.25	0.663
1.25	0.663
1.25	0.663
1.25	0.663
1.204	0.663
1.143	0.663
1.098	0.663
0.884	0.663
0.777	0.663
0.777	0.663
8.232	0.663
6.786	0.582
6.443	0.582
5.821	0.582
5.776	0.582
4.848	0.582
4.542	0.582
4.16	0.582
4.116	0.582
4.053	0.582
3.907	0.582
3.687	0.582
3.384	0.582
3.338	0.582
3.277	0.582
3.232	0.582
3.169	0.549
3.125	0.549
3.081	0.549
3.081	0.469
2.973	0.469
2.929	0.469
2.714	0.469
2.652	0.469
2.607	0.469
2.607	0.469
2.544	0.469
2.5	0.469
2.5	0.469
2.5	0.469
2.409	0.469
2.348	0.469
2.285	0.469
2.241	0.469
2.241	0.469
2.241	0.469
2.241	0.469
2.178	0.469
2.134	0.469
2.089	0.469
2.027	0.469
2.027	0.469
2.027	0.469
2.027	0.469
1.982	0.469
1.982	0.469
1.982	0.469
1.917	0.388
1.875	0.388
1.875	0.388
1.81	0.388
1.783	0.388
1.768	0.388
1.768	0.388
1.768	0.388
1.768	0.388
1.723	0.388
1.66	0.388
1.66	0.388
1.66	0.388
1.616	0.388
1.616	0.388
1.57	0.388
1.509	0.388
1.509	0.388
1.509	0.388
1.464	0.388
1.463	0.388
1.357	0.388
1.357	0.388
1.25	0.388
1.25	0.388
1.25	0.388
1.25	0.275
1.098	0.275
1.098	0.275
1.098	0.275
1.036	0.275
0.991	0.275
0.991	0.275
0.991	0.275
0.991	0.275
0.991	0.275
0.991	0.275
0.991	0.275
0.884	0.275
0.884	0.275
0.777	0.275
0.732	0.275
0.732	0.275
0.625	0.275
1.875	0.275
1.25	0.275
0.991	0.275
1.357	0.275
1.25	0.275
2.285	0.275
0.732	0.275
7.638	0.275
5.063	0.275
5	0.275
4.848	0.275
4.571	0.275
4.482	0.194
4.419	0.194
4.33	0.194
4.223	0.194
4.205	0.194
4.16	0.194
4.131	0.194
3.902	0.194
3.857	0.194
3.857	0.194
3.748	0.194
3.535	0.194
3.535	0.194
3.428	0.194
3.382	0.194
3.339	0.194
3.232	0.194
3.188	0.194
3.188	0.194
3.125	0.194
3.125	0.194
3.018	0.194
2.955	0.194
2.91	0.194
2.866	0.194
2.866	0.194
2.864	0.194
2.822	0.194
2.759	0.194
2.759	0.194
2.714	0.194
2.714	0.194
2.668	0.194
2.652	0.194
2.652	0.194
2.607	0.194
2.503	0.194
2.5	0.194
2.456	0.194
2.393	0.194
2.393	0.194
2.393	0.194
2.391	0.194
2.241	0.194
2.241	0.194
2.241	0.194
2.241	0.194
2.241	0.194
2.241	0.194
2.176	0.194
2.134	0.194
2.134	0.194
2.134	0.194
2.088	0.194
2.076	0.194
2.027	0.194
2.027	0.194
1.982	0.194
1.982	0.194
1.982	0.194
1.936	0.194
1.919	0.194
1.875	0.194
1.831	0.194
1.768	0.194
1.768	0.194
1.768	0.194
1.768	0.194
1.768	0.194
1.723	0.194
1.616	0.194
1.616	0.194
1.616	0.194
1.616	0.194
1.616	0.194
1.57	0.194
1.553	0.194
1.509	0.194
1.464	0.194
1.464	0.194
1.464	0.194
1.402	0.194
1.357	0.194
1.357	0.194
1.357	0.194
1.357	0.194
1.357	0.194
1.355	0.194
1.355	0.194
1.25	0.194
1.25	0.194
1.25	0.194
1.25	0.194
1.25	0.194
1.143	0.194
1.098	0.194
1.098	0.194
1.098	0.194
1.098	0.194
1.098	0.194
0.991	0.194
0.991	0.194
0.991	0.194
0.991	0.194
0.991	0.194
0.991	0.194
0.884	0.194
0.884	0.194
0.884	0.194
0.884	0.194
0.732	0.194
0.732	0.194
0.732	0.194
0.625	0.194
0.625	0.194
0.518	0.194
0.518	0.194
4.83	0.194
4.16	0.194
4.116	0.194
3.384	0.194
3.018	0.194
2.973	0.194
2.866	0.194
2.866	0.194
2.759	0.194
2.134	0.194
1.143	0.194
1.143	0.194
1.143	0.194
1.098	0.194
1.098	0.194
0.732	0.194
0.732	0.194
3.232	0.194
2.393	0.194
2.285	0.194
2.134	0.194
1.982	0.194
1.616	0.194
1.464	0.194
1.402	0.194
1.036	0.194
0.732	0.194
0.366	0.194
6.098	0.194
3.857	0.194
2.134	0.194
1.357	0.194
0.991	0.194
0.625	0.194
3.643
2.652
2.5
2.393
2.348
1.768
1.723
1.357
1.25
1.098
5.606
5.107
5
3.643
3.643
3.384
3.018
2.929
2.652
2.435
2.241
2.241
2.241
2.134
1.919
1.875
1.875
1.875
1.831
1.723
1.66
1.616
1.616
1.616
1.57
1.509
1.464
1.464
1.357
1.357
1.357
1.357
1.357
1.143
1.098
1.098
0.991
0.991
0.991
0.991
0.991
0.884
0.732
0.732
0.732
0.732
0.625
2.607
0.991
4.375
4.375
4.116
2.866
2.5
2.393
2.348
2.302
2.302
2.183
2.134
1.768
1.666
1.616
1.509
1.509
1.464
1.402
1.357
1.357
1.357
1.357
1.357
1.25
1.25
1.098
0.991
0.991
0.991
0.991
0.884
0.732
0.732
0.732
0.625
2.668
4.053
2.929
2.866
2.652
2.5
2.393
2.134
1.723
1.616
1.616
1.509
1.509
1.509
0.991
0.884
0.732
5.089
2.759
2.283
0.732
1.875
6.143
4.116
3.339
2.241
1.66
1.357
1.25
6.83
6.464
5.884
5.429
5.063
5.044
4.954
4.937
4.848
4.697
4.268
4.16
4.16
4.095
4.009
3.964
3.918
3.755
3.705
3.643
3.643
3.598
3.598
3.598
3.491
3.491
3.491
3.428
3.339
3.326
3.232
3.188
3.169
3.125
3.062
3.018
3.018
3.018
2.973
2.972
2.91
2.91
2.866
2.822
2.774
2.714
2.668
2.652
2.652
2.607
2.544
2.515
2.503
2.5
2.393
2.393
2.393
2.348
2.348
2.348
2.347
2.241
2.241
2.241
2.241
2.241
2.134
2.134
2.089
2.089
2.027
2.027
1.982
1.982
1.982
1.936
1.936
1.919
1.875
1.875
1.875
1.831
1.829
1.768
1.768
1.723
1.723
1.723
1.723
1.722
1.66
1.616
1.616
1.616
1.616
1.616
1.616
1.57
1.509
1.509
1.509
1.509
1.464
1.464
1.464
1.463
1.463
1.402
1.402
1.357
1.357
1.357
1.357
1.357
1.357
1.357
1.357
1.357
1.357
1.357
1.357
1.357
1.25
1.25
1.25
1.25
1.143
1.143
1.143
1.143
1.098
1.098
1.098
1.098
1.036
1.036
1.036
0.991
0.991
0.991
0.991
0.991
0.991
0.991
0.991
0.945
0.884
0.884
0.884
0.884
0.884
0.884
0.884
0.777
0.732
0.732
0.732
0.732
0.625
0.625
0.625
0.625
0.518
5.625
3.75
3.428
3.232
3.186
2.866
2.866
2.652
2.291
2.089
1.982
1.616
1.357
1.357
1.25
1.098
0.732
0.625
0.518
8.365
6.464
5.884
5.58
4.741
4.119
3.857
3.813
3.704
3.704
3.643
3.535
3.491
3.489
3.339
3.321
3.277
3.232
3.151
3.018
2.973
2.973
2.929
2.866
2.866
2.866
2.866
2.808
2.759
2.696
2.677
2.607
2.563
2.563
2.544
2.5
2.5
2.5
2.5
2.456
2.456
2.442
2.393
2.348
2.347
2.134
2.134
2.134
2.134
2.13
2.069
2.027
1.982
1.982
1.875
1.875
1.875
1.875
1.875
1.875
1.875
1.875
1.831
1.831
1.723
1.722
1.666
1.616
1.616
1.558
1.357
1.357
1.357
1.357
1.311
1.25
1.25
1.25
1.204
1.143
1.098
1.098
1.036
1.036
0.991
0.991
0.991
0.884
0.777
0.777
0.732
0.732
0.518
0.518
3.598
5.625
2.973
0.991
3.062
1.768
2.714
2.285
0.732
1.57
1.402
3.75
2.089
0.732
3.685
3.535
3.018
2.393
2.285
1.357
0.991
0.884
9.221
8.488
8.106
7.651
7.437
6.982
5.275
4.893
4.527
4.419
4.223
4.223
4.051
3.857
3.125
3.125
3.062
3.018
3.018
2.91
2.91
2.91
2.866
2.822
2.759
2.759
2.652
2.549
2.5
2.479
2.456
2.393
2.393
2.317
2.197
2.069
2.027
1.982
1.982
1.875
1.875
1.875
1.768
1.723
1.723
1.509
1.509
1.464
1.433
1.357
1.357
1.357
1.357
1.25
1.25
1.25
1.098
0.884
0.884
0.732
0.732
0.732
0.625
0.625
9.053
6.355
4.848
3.232
3.014
1.723
1.509
0.518
3.902
5.947
5.776
5.669
4.33
4.009
3.75
3.491
3.384
3.232
2.973
2.973
2.652
2.607
2.5
2.5
2.089
1.982
1.919
1.875
1.768
1.723
1.616
1.509
1.357
1.25
1.143
1.097
0.991
0.884
0.625
4.33
2.5
2.134
1.143
0.991
0.991
0.625
5.947
2.607
1.464
1.25
1.204
1.036
0.732
1.098
0.625
0.625
10.517
7.929
6.766
6.339
6.313
5.518
5.408
5.383
4.937
4.804
4.741
4.723
4.589
4.545
4.375
4.329
3.857
3.643
3.598
3.535
3.491
3.384
3.339
3.232
3.125
3.018
3.018
2.997
2.973
2.973
2.955
2.942
2.936
2.866
2.866
2.822
2.784
2.759
2.713
2.713
2.652
2.5
2.5
2.456
2.456
2.456
2.454
2.393
2.393
2.393
2.348
2.348
2.348
2.256
2.241
2.241
2.241
2.178
2.176
2.134
2.134
2.089
2.089
2.089
1.982
1.982
1.982
1.936
1.936
1.875
1.875
1.768
1.768
1.723
1.723
1.722
1.722
1.677
1.616
1.616
1.616
1.616
1.616
1.614
1.57
1.509
1.509
1.509
1.509
1.509
1.509
1.464
1.402
1.402
1.402
1.357
1.357
1.357
1.25
1.25
1.25
1.25
1.25
1.204
1.204
1.143
1.143
1.143
1.143
1.143
1.143
1.098
1.097
1.036
0.991
0.991
0.991
0.991
0.991
0.991
0.884
0.884
0.884
0.884
0.884
0.884
0.884
0.884
0.884
0.777
0.777
0.732
0.732
0.732
0.732
0.732
0.732
0.625
0.625
0.518
1.25
8.08
7.651
7.393
6.464
6.401
5.776
5.17
4.728
4.634
4.571
4.438
4.392
4.375
4.312
4.312
4.312
4.286
4.205
4.116
4.009
3.944
3.902
3.857
3.857
3.857
3.794
3.75
3.705
3.705
3.643
3.643
3.597
3.491
3.491
3.489
3.428
3.384
3.339
3.277
3.277
3.232
3.232
3.232
3.186
3.186
3.169
3.125
3.081
3.079
3.062
2.972
2.91
2.91
2.91
2.866
2.866
2.866
2.759
2.759
2.759
2.757
2.714
2.714
2.714
2.714
2.668
2.652
2.607
2.607
2.607
2.607
2.607
2.549
2.544
2.544
2.544
2.5
2.456
2.454
2.393
2.393
2.348
2.348
2.327
2.285
2.285
2.241
2.241
2.241
2.241
2.241
2.241
2.241
2.197
2.197
2.134
2.134
2.134
2.134
2.134
2.089
2.089
2.089
2.089
2.069
2.027
1.982
1.982
1.982
1.982
1.982
1.936
1.936
1.919
1.919
1.919
1.919
1.875
1.875
1.875
1.875
1.875
1.875
1.875
1.831
1.768
1.768
1.768
1.768
1.768
1.768
1.768
1.768
1.768
1.723
1.723
1.723
1.702
1.66
1.66
1.66
1.66
1.66
1.616
1.616
1.616
1.616
1.616
1.616
1.616
1.616
1.57
1.509
1.509
1.509
1.509
1.509
1.464
1.464
1.463
1.463
1.451
1.402
1.402
1.402
1.357
1.357
1.357
1.357
1.357
1.357
1.357
1.357
1.357
1.336
1.311
1.25
1.25
1.25
1.25
1.25
1.25
1.25
1.204
1.143
1.143
1.143
1.143
1.143
1.143
1.143
1.143
1.143
1.143
1.143
1.098
1.098
1.098
1.098
1.098
1.098
1.098
1.098
1.098
1.036
0.991
0.991
0.991
0.991
0.991
0.991
0.991
0.991
0.991
0.991
0.991
0.991
0.991
0.991
0.991
0.991
0.991
0.991
0.991
0.991
0.991
0.991
0.884
0.884
0.884
0.884
0.884
0.884
0.777
0.777
0.777
0.732
0.732
0.732
0.732
0.732
0.732
0.732
0.625
0.625
0.625
0.625
0.625
0.625
0.518
0.518
10.972
8.687
7.759
6.964
5.518
5.201
5.168
5.089
4.634
4.576
4.419
4.375
4.312
4.31
4.31
3.964
3.839
3.75
3.705
3.643
3.643
3.643
3.643
3.597
3.535
3.533
3.491
3.384
3.277
3.277
2.91
2.91
2.866
2.803
2.764
2.759
2.759
2.759
2.652
2.607
2.586
2.561
2.561
2.544
2.515
2.5
2.5
2.5
2.456
2.456
2.456
2.425
2.393
2.348
2.348
2.348
2.285
2.285
2.285
2.285
2.285
2.241
2.241
2.241
2.241
2.195
2.178
2.178
2.134
2.089
2.027
2.027
1.982
1.982
1.982
1.982
1.982
1.982
1.982
1.936
1.924
1.919
1.919
1.919
1.875
1.875
1.875
1.831
1.831
1.831
1.829
1.829
1.768
1.768
1.768
1.723
1.723
1.723
1.723
1.723
1.692
1.616
1.616
1.616
1.57
1.509
1.509
1.509
1.509
1.509
1.509
1.464
1.464
1.463
1.463
1.451
1.444
1.357
1.357
1.357
1.357
1.357
1.357
1.357
1.357
1.357
1.357
1.311
1.294
1.25
1.25
1.25
1.25
1.25
1.25
1.25
1.25
1.25
1.25
1.204
1.143
1.143
1.143
1.143
1.143
1.143
1.098
1.098
1.098
1.098
1.098
1.098
1.036
0.991
0.991
0.991
0.991
0.884
0.884
0.884
0.884
0.884
0.777
0.732
0.732
0.732
0.732
0.732
0.732
0.732
0.625
0.625
0.625
0.518
0.518
0.518
4.419
4.312
2.759
2.544
2.348
1.768
1.25
0.732
0.625
0.518
0.732
4.589
4.375
3.619
3.387
3.277
3.232
3.191
3.188
3.018
2.972
2.887
2.853
2.803
2.5
2.21
2.134
2.089
2.071
1.982
1.936
1.875
1.723
1.677
1.66
1.66
1.66
1.616
1.616
1.616
1.509
1.509
1.509
1.402
1.357
1.357
1.357
1.357
1.25
1.25
1.25
1.143
0.991
0.884
0.884
0.732
5.41
4.223
4.158
3.902
3.792
3.687
3.598
3.445
3.384
3.232
2.607
2.607
2.607
2.607
2.549
2.454
2.393
2.285
2.134
2.134
2.134
1.982
1.875
1.616
1.616
1.509
1.463
1.402
1.357
1.25
1.25
1.098
1.098
1.036
0.991
0.991
0.991
0.991
0.884
0.884
0.777
0.732
5.58
4.835
4.223
3.232
2.973
2.96
2.866
2.803
2.5
2.5
2.241
1.875
1.831
1.616
1.616
1.616
1.509
1.509
1.25
1.204
1.143
1.143
0.991
0.991
0.884
0.884
13.687
8.901
8.339
8.169
8.169
7.74
7.346
7.285
6.705
6.49
6.446
5.928
5.884
5.473
5.473
5.452
5.196
5.152
4.937
4.848
4.785
4.697
4.652
4.634
4.634
4.39
4.375
4.268
4.223
4.16
4.159
4.114
4.072
4.009
4.009
3.857
3.794
3.659
3.643
3.598
3.58
3.535
3.535
3.447
3.447
3.384
3.384
3.365
3.339
3.339
3.338
3.169
3.125
3.125
3.125
3.067
3.062
3.018
3.018
3.018
2.973
2.91
2.91
2.866
2.82
2.759
2.759
2.714
2.713
2.652
2.607
2.607
2.607
2.607
2.544
2.544
2.5
2.5
2.5
2.456
2.456
2.437
2.393
2.393
2.393
2.348
2.348
2.348
2.241
2.241
2.241
2.241
2.241
2.241
2.197
2.197
2.197
2.178
2.178
2.134
2.134
2.134
2.134
2.134
2.089
2.089
2.089
2.089
2.089
2.027
2.027
2.027
2.027
1.982
1.982
1.982
1.982
1.982
1.98
1.936
1.919
1.919
1.919
1.919
1.917
1.875
1.875
1.875
1.875
1.875
1.875
1.875
1.768
1.768
1.768
1.768
1.723
1.723
1.723
1.723
1.723
1.66
1.66
1.616
1.616
1.616
1.553
1.553
1.509
1.509
1.509
1.509
1.509
1.509
1.509
1.509
1.509
1.509
1.509
1.464
1.464
1.464
1.444
1.402
1.402
1.402
1.402
1.402
1.357
1.357
1.357
1.357
1.357
1.311
1.294
1.294
1.25
1.25
1.25
1.25
1.25
1.25
1.25
1.25
1.25
1.25
1.25
1.25
1.25
1.143
1.143
1.143
1.143
1.143
1.098
1.098
1.098
1.098
1.098
1.098
1.098
1.036
0.991
0.991
0.991
0.991
0.991
0.991
0.991
0.991
0.884
0.884
0.884
0.884
0.884
0.884
0.884
0.884
0.777
0.732
0.732
0.732
0.732
0.732
0.732
0.732
0.732
0.732
0.732
0.732
0.732
0.625
0.625
0.625
0.518
0.518
13.151
8.964
8.794
7.633
7.071
6.598
6.25
6.205
5.947
5.928
5.714
5.58
5.58
5.518
5.518
5.455
5.41
5.366
5.259
5.24
5.214
5.196
5.17
5.107
5.107
5.105
5
4.848
4.785
4.723
4.634
4.613
4.464
4.375
4.268
4.268
4.268
4.268
4.268
4.222
4.133
4.009
4.009
4.009
3.946
3.946
3.902
3.857
3.857
3.794
3.75
3.705
3.659
3.643
3.643
3.58
3.535
3.491
3.428
3.428
3.339
3.339
3.232
3.125
3.125
3.125
3.125
3.123
3.079
3.062
3.018
3.018
2.973
2.927
2.91
2.91
2.91
2.822
2.82
2.759
2.759
2.714
2.714
2.714
2.652
2.652
2.652
2.652
2.652
2.607
2.607
2.607
2.544
2.544
2.5
2.5
2.5
2.5
2.456
2.454
2.393
2.393
2.393
2.393
2.393
2.393
2.348
2.348
2.348
2.348
2.285
2.285
2.285
2.285
2.241
2.241
2.241
2.241
2.241
2.241
2.239
2.239
2.178
2.178
2.178
2.134
2.134
2.134
2.134
2.134
2.134
2.134
2.089
2.089
2.089
2.089
2.088
2.027
2.027
1.982
1.982
[truncated: 670 more rows]

## Sheet: Fig. S10F
%atg-7						Name	n	Days	S.E.	95% C.I.	0.25	0.5	0.75	0.9	1	95% Median<br>C.I.	0.25	0.5	0.75	0.9	1
Time (days)	# dead	Percent Survival				atg-7	142/200	18.80	0.40	18.02 ~ 19.57	16.00	18.00	22.00	25.00	31.00	18.0 ~ 18.0	14.70	17.45	21.00	23.80	31.00
1	0	100				atg-7+SVIP	191/200	14.98	0.27	14.45 ~ 15.52	12.00	16.00	18.00	18.00	24.00	- ~ -	10.73	14.59	16.69	18.00	24.00
6	0	100
8	1	99.2958
10	7	94.3662
12	9	88.0282				condition	χ2	p-value	Bonferroni p-value
14	8	82.3944				atg-7 v.s. atg-7+SVIP	64.14	0	0
16	30	61.2676
18	22	45.7746
20	19	32.3944
22	21	17.6056
25	18	4.92958
28	4	2.11268
30	2	0.704225
31	1	0
%atg-7+SVIP
Time (days)	# dead	Percent Survival
1	0	100
6	0	100
8	11	94.2408
10	32	77.4869
12	13	70.6806
14	26	57.0681
16	46	32.9843
18	44	9.94764
20	10	4.71204
22	5	2.09424
24	4	0

## Sheet: Fig. S10G
%epg-8					Name	n	Days	S.E.	95% C.I.	0.25	0.5	0.75	0.9	1	95% Median<br>C.I.	0.25	0.5	0.75	0.9	1
Time (days)	# dead	Percent Survival			epg-8	173/200	24.04	0.64	22.79 ~ 25.29	18.00	22.00	33.00	36.00	38.00	22.0 ~ 24.0	17.03	21.72	28.18	34.69	38.00
1	0	100			epg-8+SVIP	179/200	23.57	0.45	22.69 ~ 24.45	20.00	24.00	27.00	33.00	36.00	22.0 ~ 22.0	18.98	22.08	24.92	31.86	36.00
6	0	100
8	7	95.9538
10	5	93.0636			condition	χ2	p-value	Bonferroni p-value
12	7	89.0173			epg-8 v.s. epg-8+SVIP	3.5	0.0614	0.1843
14	3	87.2832
16	13	79.7688
18	16	70.5202
20	14	62.4277
22	25	47.9769
24	8	43.3526
27	28	27.1676
33	19	16.185
36	19	5.20231
38	9	0
%epg-8+SVIP
Time (days)	# dead	Percent Survival
1	0	100
6	0	100
8	2	98.8827
10	2	97.7654
12	0	97.7654
14	6	94.4134
16	12	87.7095
18	10	82.1229
20	26	67.5978
22	30	50.838
24	38	29.6089
27	27	14.5251
33	10	8.93855
36	16	0
